# Supplementary material for: Proteomic Analysis of Small Extracellular Vesicles From Lymphatic Affluents in Developing Premetastatic Niche in Melanoma
Source: Mol Cell Proteomics. 2025 Nov 19;25(1):101472. doi: 10.1016/j.mcpro.2025.101472 (PMC12794256; doi:10.1016/j.mcpro.2025.101472)
Supplement: Supplemental Files [file mmc2.xlsx]

## Sheet: Supplementary file 1
Supplementary File 1: List of identified proteomic cargoes in the lymphatic sEVs
Accession	Gene symbol	Description	Coverage [%]	# Peptides	# Unique Peptides	MW [kDa]
P68871	HBB	Hemoglobin subunit beta OS=Homo sapiens OX=9606 GN=HBB PE=1 SV=2	97	17	10	16
P69905	HBA1	Hemoglobin subunit alpha OS=Homo sapiens OX=9606 GN=HBA1 PE=1 SV=2	96	12	11	15.2
Q03135	CAV1	Caveolin-1 OS=Homo sapiens OX=9606 GN=CAV1 PE=1 SV=4	68	11	11	20.5
P11277	SPTB	Spectrin beta chain, erythrocytic OS=Homo sapiens OX=9606 GN=SPTB PE=1 SV=5	76	140	132	246.3
P02768	ALB	Albumin OS=Homo sapiens OX=9606 GN=ALB PE=1 SV=2	81	60	60	69.3
P08758	ANXA5	Annexin A5 OS=Homo sapiens OX=9606 GN=ANXA5 PE=1 SV=2	85	29	28	35.9
P27105	STOM	Stomatin OS=Homo sapiens OX=9606 GN=STOM PE=1 SV=3	69	17	17	31.7
Q16853	AOC3	Amine oxidase [copper-containing] 3 OS=Homo sapiens OX=9606 GN=AOC3 PE=1 SV=3	40	20	20	84.6
P16157	ANK1	Ankyrin-1 OS=Homo sapiens OX=9606 GN=ANK1 PE=1 SV=3	58	85	80	206.1
P02549	SPTA1	Spectrin alpha chain, erythrocytic 1 OS=Homo sapiens OX=9606 GN=SPTA1 PE=1 SV=5	70	153	152	279.8
Q00013	MPP1	55 kDa erythrocyte membrane protein OS=Homo sapiens OX=9606 GN=MPP1 PE=1 SV=2	49	17	17	52.3
Q9Y490	TLN1	Talin-1 OS=Homo sapiens OX=9606 GN=TLN1 PE=1 SV=3	58	109	95	269.6
P11171	EPB41	Protein 4.1 OS=Homo sapiens OX=9606 GN=EPB41 PE=1 SV=4	50	35	31	97
P0DOX5	IGHG1	Immunoglobulin gamma-1 heavy chain OS=Homo sapiens OX=9606 PE=1 SV=2	45	15	8	49.3
P32119	PRDX2	Peroxiredoxin-2 OS=Homo sapiens OX=9606 GN=PRDX2 PE=1 SV=5	52	13	12	21.9
Q08722	CD47	Leukocyte surface antigen CD47 OS=Homo sapiens OX=9606 GN=CD47 PE=1 SV=1	16	6	6	35.2
P02042	HBD	Hemoglobin subunit delta OS=Homo sapiens OX=9606 GN=HBD PE=1 SV=2	93	13	6	16
O75955	FLOT1	Flotillin-1 OS=Homo sapiens OX=9606 GN=FLOT1 PE=1 SV=3	67	24	24	47.3
P23141	CES1	Liver carboxylesterase 1 OS=Homo sapiens OX=9606 GN=CES1 PE=1 SV=2	56	25	25	62.5
P00325	ADH1B	All-trans-retinol dehydrogenase [NAD(+)] ADH1B OS=Homo sapiens OX=9606 GN=ADH1B PE=1 SV=3	51	16	7	39.8
P63104	YWHAZ	14-3-3 protein zeta/delta OS=Homo sapiens OX=9606 GN=YWHAZ PE=1 SV=1	66	16	11	27.7
P07355	ANXA2	Annexin A2 OS=Homo sapiens OX=9606 GN=ANXA2 PE=1 SV=2	82	36	36	38.6
P09382	LGALS1	Galectin-1 OS=Homo sapiens OX=9606 GN=LGALS1 PE=1 SV=2	78	9	9	14.7
P11047	LAMC1	Laminin subunit gamma-1 OS=Homo sapiens OX=9606 GN=LAMC1 PE=1 SV=3	34	45	45	177.5
P16452	EPB42	Protein 4.2 OS=Homo sapiens OX=9606 GN=EPB42 PE=1 SV=3	62	37	37	77
P06733	ENO1	Alpha-enolase OS=Homo sapiens OX=9606 GN=ENO1 PE=1 SV=2	70	25	19	47.1
P04406	GAPDH	Glyceraldehyde-3-phosphate dehydrogenase OS=Homo sapiens OX=9606 GN=GAPDH PE=1 SV=3	60	16	16	36
P11142	HSPA8	Heat shock cognate 71 kDa protein OS=Homo sapiens OX=9606 GN=HSPA8 PE=1 SV=1	66	33	19	70.9
P21333	FLNA	Filamin-A OS=Homo sapiens OX=9606 GN=FLNA PE=1 SV=4	65	122	106	280.6
P08514	ITGA2B	Integrin alpha-IIb OS=Homo sapiens OX=9606 GN=ITGA2B PE=1 SV=3	38	30	30	113.3
P11166	SLC2A1	Solute carrier family 2, facilitated glucose transporter member 1 OS=Homo sapiens OX=9606 GN=SLC2A1 PE=1 SV=2	27	11	11	54
P02730	SLC4A1	Band 3 anion transport protein OS=Homo sapiens OX=9606 GN=SLC4A1 PE=1 SV=3	44	33	33	101.7
Q14254	FLOT2	Flotillin-2 OS=Homo sapiens OX=9606 GN=FLOT2 PE=1 SV=2	63	24	24	47
P09493	TPM1	Tropomyosin alpha-1 chain OS=Homo sapiens OX=9606 GN=TPM1 PE=1 SV=2	62	25	10	32.7
P16671	CD36	Platelet glycoprotein 4 OS=Homo sapiens OX=9606 GN=CD36 PE=1 SV=2	29	11	11	53
Q16363	LAMA4	Laminin subunit alpha-4 OS=Homo sapiens OX=9606 GN=LAMA4 PE=1 SV=4	25	36	36	202.4
P14625	HSP90B1	Endoplasmin OS=Homo sapiens OX=9606 GN=HSP90B1 PE=1 SV=1	48	38	36	92.4
P18577	RHCE	Blood group Rh(CE) polypeptide OS=Homo sapiens OX=9606 GN=RHCE PE=1 SV=3	6	3	3	45.4
P07099	EPHX1	Epoxide hydrolase 1 OS=Homo sapiens OX=9606 GN=EPHX1 PE=1 SV=1	45	18	18	52.9
P04040	CAT	Catalase OS=Homo sapiens OX=9606 GN=CAT PE=1 SV=3	52	24	24	59.7
P04264	KRT1	Keratin, type II cytoskeletal 1 OS=Homo sapiens OX=9606 GN=KRT1 PE=1 SV=6	65	49	42	66
P05556	ITGB1	Integrin beta-1 OS=Homo sapiens OX=9606 GN=ITGB1 PE=1 SV=2	36	26	26	88.4
P14543	NID1	Nidogen-1 OS=Homo sapiens OX=9606 GN=NID1 PE=1 SV=3	28	24	23	136.3
P18206	VCL	Vinculin OS=Homo sapiens OX=9606 GN=VCL PE=1 SV=4	57	61	61	123.7
Q01082	SPTBN1	Spectrin beta chain, non-erythrocytic 1 OS=Homo sapiens OX=9606 GN=SPTBN1 PE=1 SV=2	61	125	116	274.4
P35612	ADD2	Beta-adducin OS=Homo sapiens OX=9606 GN=ADD2 PE=1 SV=3	45	28	27	80.8
P02647	APOA1	Apolipoprotein A-I OS=Homo sapiens OX=9606 GN=APOA1 PE=1 SV=1	69	24	24	30.8
P00915	CA1	Carbonic anhydrase 1 OS=Homo sapiens OX=9606 GN=CA1 PE=1 SV=2	52	10	10	28.9
P28289	TMOD1	Tropomodulin-1 OS=Homo sapiens OX=9606 GN=TMOD1 PE=1 SV=1	42	13	12	40.5
P21926	CD9	CD9 antigen OS=Homo sapiens OX=9606 GN=CD9 PE=1 SV=4	18	4	4	25.4
P08670	VIM	Vimentin OS=Homo sapiens OX=9606 GN=VIM PE=1 SV=4	79	41	37	53.6
P06753	TPM3	Tropomyosin alpha-3 chain OS=Homo sapiens OX=9606 GN=TPM3 PE=1 SV=2	58	20	6	32.9
Q9NZN4	EHD2	EH domain-containing protein 2 OS=Homo sapiens OX=9606 GN=EHD2 PE=1 SV=2	67	26	23	61.1
P07942	LAMB1	Laminin subunit beta-1 OS=Homo sapiens OX=9606 GN=LAMB1 PE=1 SV=2	27	40	40	197.9
P08133	ANXA6	Annexin A6 OS=Homo sapiens OX=9606 GN=ANXA6 PE=1 SV=3	72	49	49	75.8
P07237	P4HB	Protein disulfide-isomerase OS=Homo sapiens OX=9606 GN=P4HB PE=1 SV=3	68	29	29	57.1
P35611	ADD1	Alpha-adducin OS=Homo sapiens OX=9606 GN=ADD1 PE=1 SV=2	28	16	15	80.9
P60903	S100A10	Protein S100-A10 OS=Homo sapiens OX=9606 GN=S100A10 PE=1 SV=2	40	6	6	11.2
P07195	LDHB	L-lactate dehydrogenase B chain OS=Homo sapiens OX=9606 GN=LDHB PE=1 SV=2	47	13	12	36.6
O60240	PLIN1	Perilipin-1 OS=Homo sapiens OX=9606 GN=PLIN1 PE=1 SV=2	64	24	24	56
P01834	IGKC	Immunoglobulin kappa constant OS=Homo sapiens OX=9606 GN=IGKC PE=1 SV=2	80	7	2	11.8
P62979	RPS27A	Ubiquitin-ribosomal protein eS31 fusion protein OS=Homo sapiens OX=9606 GN=RPS27A PE=1 SV=2	47	8	8	18
Q01518	CAP1	Adenylyl cyclase-associated protein 1 OS=Homo sapiens OX=9606 GN=CAP1 PE=1 SV=5	49	20	18	51.9
P23284	PPIB	Peptidyl-prolyl cis-trans isomerase B OS=Homo sapiens OX=9606 GN=PPIB PE=1 SV=2	57	14	13	23.7
P0DOY2	IGLC2	Immunoglobulin lambda constant 2 OS=Homo sapiens OX=9606 GN=IGLC2 PE=1 SV=1	89	7	2	11.3
P61224	RAP1B	Ras-related protein Rap-1b OS=Homo sapiens OX=9606 GN=RAP1B PE=1 SV=1	77	12	4	20.8
P07477	PRSS1	Serine protease 1 OS=Homo sapiens OX=9606 GN=PRSS1 PE=1 SV=1	7	2	2	26.5
P61981	YWHAG	14-3-3 protein gamma OS=Homo sapiens OX=9606 GN=YWHAG PE=1 SV=2	66	15	10	28.3
P00488	F13A1	Coagulation factor XIII A chain OS=Homo sapiens OX=9606 GN=F13A1 PE=1 SV=5	38	24	24	83.2
P01876	IGHA1	Immunoglobulin heavy constant alpha 1 OS=Homo sapiens OX=9606 GN=IGHA1 PE=1 SV=3	48	13	8	42.8
P09525	ANXA4	Annexin A4 OS=Homo sapiens OX=9606 GN=ANXA4 PE=1 SV=4	70	22	21	35.9
O43707	ACTN4	Alpha-actinin-4 OS=Homo sapiens OX=9606 GN=ACTN4 PE=1 SV=2	56	42	27	104.8
P20073	ANXA7	Annexin A7 OS=Homo sapiens OX=9606 GN=ANXA7 PE=1 SV=3	40	18	18	52.7
P62820	RAB1A	Ras-related protein Rab-1A OS=Homo sapiens OX=9606 GN=RAB1A PE=1 SV=3	71	14	7	22.7
P07737	PFN1	Profilin-1 OS=Homo sapiens OX=9606 GN=PFN1 PE=1 SV=2	71	10	10	15
Q04917	YWHAH	14-3-3 protein eta OS=Homo sapiens OX=9606 GN=YWHAH PE=1 SV=4	64	14	10	28.2
P23634	ATP2B4	Plasma membrane calcium-transporting ATPase 4 OS=Homo sapiens OX=9606 GN=ATP2B4 PE=1 SV=2	34	33	21	137.8
P23229	ITGA6	Integrin alpha-6 OS=Homo sapiens OX=9606 GN=ITGA6 PE=1 SV=5	32	28	28	126.5
Q96Q06	PLIN4	Perilipin-4 OS=Homo sapiens OX=9606 GN=PLIN4 PE=1 SV=3	77	59	59	135.8
P07384	CAPN1	Calpain-1 catalytic subunit OS=Homo sapiens OX=9606 GN=CAPN1 PE=1 SV=1	45	25	25	81.8
Q13336	SLC14A1	Urea transporter 1 OS=Homo sapiens OX=9606 GN=SLC14A1 PE=1 SV=2	9	4	4	42.5
P60709	ACTB	Actin, cytoplasmic 1 OS=Homo sapiens OX=9606 GN=ACTB PE=1 SV=1	76	22	8	41.7
P06703	S100A6	Protein S100-A6 OS=Homo sapiens OX=9606 GN=S100A6 PE=1 SV=1	53	4	4	10.2
P61225	RAP2B	Ras-related protein Rap-2b OS=Homo sapiens OX=9606 GN=RAP2B PE=1 SV=1	63	10	6	20.5
P62879	GNB2	Guanine nucleotide-binding protein G(I)/G(S)/G(T) subunit beta-2 OS=Homo sapiens OX=9606 GN=GNB2 PE=1 SV=3	54	13	6	37.3
P00387	CYB5R3	NADH-cytochrome b5 reductase 3 OS=Homo sapiens OX=9606 GN=CYB5R3 PE=1 SV=3	56	15	15	34.2
Q06830	PRDX1	Peroxiredoxin-1 OS=Homo sapiens OX=9606 GN=PRDX1 PE=1 SV=1	48	10	7	22.1
P29966	MARCKS	Myristoylated alanine-rich C-kinase substrate OS=Homo sapiens OX=9606 GN=MARCKS PE=1 SV=4	52	14	13	31.5
P69892	HBG2	Hemoglobin subunit gamma-2 OS=Homo sapiens OX=9606 GN=HBG2 PE=1 SV=2	80	11	3	16.1
P01024	C3	Complement C3 OS=Homo sapiens OX=9606 GN=C3 PE=1 SV=2	69	94	94	187
P11021	HSPA5	Endoplasmic reticulum chaperone BiP OS=Homo sapiens OX=9606 GN=HSPA5 PE=1 SV=2	56	32	29	72.3
P80723	BASP1	Brain acid soluble protein 1 OS=Homo sapiens OX=9606 GN=BASP1 PE=1 SV=2	88	20	20	22.7
P02533	KRT14	Keratin, type I cytoskeletal 14 OS=Homo sapiens OX=9606 GN=KRT14 PE=1 SV=4	64	32	12	51.5
O00194	RAB27B	Ras-related protein Rab-27B OS=Homo sapiens OX=9606 GN=RAB27B PE=1 SV=4	36	7	5	24.6
P00558	PGK1	Phosphoglycerate kinase 1 OS=Homo sapiens OX=9606 GN=PGK1 PE=1 SV=3	69	25	25	44.6
P05106	ITGB3	Integrin beta-3 OS=Homo sapiens OX=9606 GN=ITGB3 PE=1 SV=2	40	27	27	87
P30626	SRI	Sorcin OS=Homo sapiens OX=9606 GN=SRI PE=1 SV=1	48	8	8	21.7
Q00610	CLTC	Clathrin heavy chain 1 OS=Homo sapiens OX=9606 GN=CLTC PE=1 SV=5	55	69	69	191.5
Q13813	SPTAN1	Spectrin alpha chain, non-erythrocytic 1 OS=Homo sapiens OX=9606 GN=SPTAN1 PE=1 SV=3	64	138	137	284.4
P27797	CALR	Calreticulin OS=Homo sapiens OX=9606 GN=CALR PE=1 SV=1	63	25	25	48.1
P01871	IGHM	Immunoglobulin heavy constant mu OS=Homo sapiens OX=9606 GN=IGHM PE=1 SV=5	65	29	8	51.9
P60953	CDC42	Cell division control protein 42 homolog OS=Homo sapiens OX=9606 GN=CDC42 PE=1 SV=2	64	11	10	21.2
Q09666	AHNAK	Neuroblast differentiation-associated protein AHNAK OS=Homo sapiens OX=9606 GN=AHNAK PE=1 SV=2	69	230	228	628.7
P55072	VCP	Transitional endoplasmic reticulum ATPase OS=Homo sapiens OX=9606 GN=VCP PE=1 SV=4	65	38	38	89.3
P55268	LAMB2	Laminin subunit beta-2 OS=Homo sapiens OX=9606 GN=LAMB2 PE=1 SV=2	30	42	42	195.9
P05091	ALDH2	Aldehyde dehydrogenase, mitochondrial OS=Homo sapiens OX=9606 GN=ALDH2 PE=1 SV=2	55	23	19	56.3
O95865	DDAH2	Putative hydrolase DDAH2 OS=Homo sapiens OX=9606 GN=DDAH2 PE=1 SV=1	48	10	9	29.6
P10301	RRAS	Ras-related protein R-Ras OS=Homo sapiens OX=9606 GN=RRAS PE=1 SV=1	54	11	9	23.5
P21397	MAOA	Amine oxidase [flavin-containing] A OS=Homo sapiens OX=9606 GN=MAOA PE=1 SV=1	41	18	15	59.6
P02511	CRYAB	Alpha-crystallin B chain OS=Homo sapiens OX=9606 GN=CRYAB PE=1 SV=2	49	9	9	20.1
O94911	ABCA8	ABC-type organic anion transporter ABCA8 OS=Homo sapiens OX=9606 GN=ABCA8 PE=1 SV=4	30	37	32	183.6
P62258	YWHAE	14-3-3 protein epsilon OS=Homo sapiens OX=9606 GN=YWHAE PE=1 SV=1	69	17	14	29.2
P04899	GNAI2	Guanine nucleotide-binding protein G(i) subunit alpha-2 OS=Homo sapiens OX=9606 GN=GNAI2 PE=1 SV=3	65	18	10	40.4
P40939	HADHA	Trifunctional enzyme subunit alpha, mitochondrial OS=Homo sapiens OX=9606 GN=HADHA PE=1 SV=2	42	23	23	82.9
P07900	HSP90AA1	Heat shock protein HSP 90-alpha OS=Homo sapiens OX=9606 GN=HSP90AA1 PE=1 SV=5	46	30	17	84.6
P02675	FGB	Fibrinogen beta chain OS=Homo sapiens OX=9606 GN=FGB PE=1 SV=2	73	37	37	55.9
P26038	MSN	Moesin OS=Homo sapiens OX=9606 GN=MSN PE=1 SV=3	60	38	28	67.8
P05023	ATP1A1	Sodium/potassium-transporting ATPase subunit alpha-1 OS=Homo sapiens OX=9606 GN=ATP1A1 PE=1 SV=1	40	33	22	112.8
P06396	GSN	Gelsolin OS=Homo sapiens OX=9606 GN=GSN PE=1 SV=1	38	24	24	85.6
P04075	ALDOA	Fructose-bisphosphate aldolase A OS=Homo sapiens OX=9606 GN=ALDOA PE=1 SV=2	64	22	17	39.4
P51636	CAV2	Caveolin-2 OS=Homo sapiens OX=9606 GN=CAV2 PE=1 SV=2	33	4	4	18.3
P07996	THBS1	Thrombospondin-1 OS=Homo sapiens OX=9606 GN=THBS1 PE=1 SV=2	39	34	30	129.3
Q86UX7	FERMT3	Fermitin family homolog 3 OS=Homo sapiens OX=9606 GN=FERMT3 PE=1 SV=1	50	27	27	75.9
P00751	CFB	Complement factor B OS=Homo sapiens OX=9606 GN=CFB PE=1 SV=2	30	21	21	85.5
P0DMV9	HSPA1B	Heat shock 70 kDa protein 1B OS=Homo sapiens OX=9606 GN=HSPA1B PE=1 SV=1	61	29	15	70
P40925	MDH1	Malate dehydrogenase, cytoplasmic OS=Homo sapiens OX=9606 GN=MDH1 PE=1 SV=4	34	12	12	36.4
P01009	SERPINA1	Alpha-1-antitrypsin OS=Homo sapiens OX=9606 GN=SERPINA1 PE=1 SV=3	54	20	20	46.7
P13224	GP1BB	Platelet glycoprotein Ib beta chain OS=Homo sapiens OX=9606 GN=GP1BB PE=1 SV=1	20	4	4	21.7
P60660	MYL6	Myosin light polypeptide 6 OS=Homo sapiens OX=9606 GN=MYL6 PE=1 SV=2	59	8	5	16.9
P27824	CANX	Calnexin OS=Homo sapiens OX=9606 GN=CANX PE=1 SV=2	34	25	25	67.5
Q12797	ASPH	Aspartyl/asparaginyl beta-hydroxylase OS=Homo sapiens OX=9606 GN=ASPH PE=1 SV=3	46	28	27	85.8
P04083	ANXA1	Annexin A1 OS=Homo sapiens OX=9606 GN=ANXA1 PE=1 SV=2	69	24	24	38.7
P07437	TUBB	Tubulin beta chain OS=Homo sapiens OX=9606 GN=TUBB PE=1 SV=2	65	21	5	49.6
P61026	RAB10	Ras-related protein Rab-10 OS=Homo sapiens OX=9606 GN=RAB10 PE=1 SV=1	70	13	11	22.5
O75369	FLNB	Filamin-B OS=Homo sapiens OX=9606 GN=FLNB PE=1 SV=2	46	90	76	278
P67936	TPM4	Tropomyosin alpha-4 chain OS=Homo sapiens OX=9606 GN=TPM4 PE=1 SV=3	63	20	8	28.5
P06737	PYGL	Glycogen phosphorylase, liver form OS=Homo sapiens OX=9606 GN=PYGL PE=1 SV=4	36	29	24	97.1
P37840	SNCA	Alpha-synuclein OS=Homo sapiens OX=9606 GN=SNCA PE=1 SV=1	48	5	5	14.5
P0DOX7		Immunoglobulin kappa light chain OS=Homo sapiens OX=9606 PE=1 SV=1	54	8	3	23.4
P00338	LDHA	L-lactate dehydrogenase A chain OS=Homo sapiens OX=9606 GN=LDHA PE=1 SV=2	58	15	14	36.7
Q16851	UGP2	UTP--glucose-1-phosphate uridylyltransferase OS=Homo sapiens OX=9606 GN=UGP2 PE=1 SV=5	45	19	19	56.9
Q9BRX8	PRXL2A	Peroxiredoxin-like 2A OS=Homo sapiens OX=9606 GN=PRXL2A PE=1 SV=3	38	9	9	25.7
Q02094	RHAG	Ammonium transporter Rh type A OS=Homo sapiens OX=9606 GN=RHAG PE=1 SV=2	14	4	4	44.2
Q9Y4D1	DAAM1	Disheveled-associated activator of morphogenesis 1 OS=Homo sapiens OX=9606 GN=DAAM1 PE=1 SV=2	14	15	15	123.4
P51811	XK	Endoplasmic reticulum membrane adapter protein XK OS=Homo sapiens OX=9606 GN=XK PE=1 SV=5	11	5	5	50.9
P00738	HP	Haptoglobin OS=Homo sapiens OX=9606 GN=HP PE=1 SV=1	65	29	14	45.2
P25705	ATP5F1A	ATP synthase subunit alpha, mitochondrial OS=Homo sapiens OX=9606 GN=ATP5F1A PE=1 SV=1	43	21	21	59.7
P07359	GP1BA	Platelet glycoprotein Ib alpha chain OS=Homo sapiens OX=9606 GN=GP1BA PE=1 SV=2	15	8	8	71.5
Q9BTV4	TMEM43	Transmembrane protein 43 OS=Homo sapiens OX=9606 GN=TMEM43 PE=1 SV=1	33	12	12	44.8
Q14789	GOLGB1	Golgin subfamily B member 1 OS=Homo sapiens OX=9606 GN=GOLGB1 PE=1 SV=2	1	4	3	375.8
P13987	CD59	CD59 glycoprotein OS=Homo sapiens OX=9606 GN=CD59 PE=1 SV=1	38	5	5	14.2
P0DOX8		Immunoglobulin lambda-1 light chain OS=Homo sapiens OX=9606 PE=1 SV=1	53	10	3	22.8
O00159	MYO1C	Unconventional myosin-Ic OS=Homo sapiens OX=9606 GN=MYO1C PE=1 SV=4	47	42	39	121.6
P14314	PRKCSH	Glucosidase 2 subunit beta OS=Homo sapiens OX=9606 GN=PRKCSH PE=1 SV=2	34	13	13	59.4
P06744	GPI	Glucose-6-phosphate isomerase OS=Homo sapiens OX=9606 GN=GPI PE=1 SV=4	45	19	18	63.1
Q14697	GANAB	Neutral alpha-glucosidase AB OS=Homo sapiens OX=9606 GN=GANAB PE=1 SV=3	43	28	28	106.8
O75083	WDR1	WD repeat-containing protein 1 OS=Homo sapiens OX=9606 GN=WDR1 PE=1 SV=4	33	17	17	66.2
P26447	S100A4	Protein S100-A4 OS=Homo sapiens OX=9606 GN=S100A4 PE=1 SV=1	37	5	5	11.7
P0C0L4	C4A	Complement C4-A OS=Homo sapiens OX=9606 GN=C4A PE=1 SV=2	43	56	4	192.7
P51572	BCAP31	B-cell receptor-associated protein 31 OS=Homo sapiens OX=9606 GN=BCAP31 PE=1 SV=3	47	14	14	28
P02774	GC	Vitamin D-binding protein OS=Homo sapiens OX=9606 GN=GC PE=1 SV=2	54	21	21	52.9
P30086	PEBP1	Phosphatidylethanolamine-binding protein 1 OS=Homo sapiens OX=9606 GN=PEBP1 PE=1 SV=3	56	8	8	21
P21695	GPD1	Glycerol-3-phosphate dehydrogenase [NAD(+)], cytoplasmic OS=Homo sapiens OX=9606 GN=GPD1 PE=1 SV=4	61	18	18	37.5
P16070	CD44	CD44 antigen OS=Homo sapiens OX=9606 GN=CD44 PE=1 SV=3	16	10	10	81.5
P43121	MCAM	Cell surface glycoprotein MUC18 OS=Homo sapiens OX=9606 GN=MCAM PE=1 SV=2	42	21	21	71.6
P50148	GNAQ	Guanine nucleotide-binding protein G(q) subunit alpha OS=Homo sapiens OX=9606 GN=GNAQ PE=1 SV=4	55	16	9	42.1
P62328	TMSB4X	Thymosin beta-4 OS=Homo sapiens OX=9606 GN=TMSB4X PE=1 SV=2	27	2	2	5.1
P04179	SOD2	Superoxide dismutase [Mn], mitochondrial OS=Homo sapiens OX=9606 GN=SOD2 PE=1 SV=3	35	6	6	24.7
P54289	CACNA2D1	Voltage-dependent calcium channel subunit alpha-2/delta-1 OS=Homo sapiens OX=9606 GN=CACNA2D1 PE=1 SV=3	38	35	35	124.5
P62937	PPIA	Peptidyl-prolyl cis-trans isomerase A OS=Homo sapiens OX=9606 GN=PPIA PE=1 SV=2	66	13	12	18
O76070	SNCG	Gamma-synuclein OS=Homo sapiens OX=9606 GN=SNCG PE=1 SV=2	84	9	9	13.3
P16284	PECAM1	Platelet endothelial cell adhesion molecule OS=Homo sapiens OX=9606 GN=PECAM1 PE=1 SV=2	37	22	22	82.5
Q71U36	TUBA1A	Tubulin alpha-1A chain OS=Homo sapiens OX=9606 GN=TUBA1A PE=1 SV=1	63	22	7	50.1
P15144	ANPEP	Aminopeptidase N OS=Homo sapiens OX=9606 GN=ANPEP PE=1 SV=4	38	31	31	109.5
Q9NYU2	UGGT1	UDP-glucose:glycoprotein glucosyltransferase 1 OS=Homo sapiens OX=9606 GN=UGGT1 PE=1 SV=3	32	37	37	177.1
P35613	BSG	Basigin OS=Homo sapiens OX=9606 GN=BSG PE=1 SV=2	28	8	8	42.2
P46940	IQGAP1	Ras GTPase-activating-like protein IQGAP1 OS=Homo sapiens OX=9606 GN=IQGAP1 PE=1 SV=1	49	63	63	189.1
P00352	ALDH1A1	Aldehyde dehydrogenase 1A1 OS=Homo sapiens OX=9606 GN=ALDH1A1 PE=1 SV=2	45	22	19	54.8
P02765	AHSG	Alpha-2-HS-glycoprotein OS=Homo sapiens OX=9606 GN=AHSG PE=1 SV=2	35	9	9	39.3
P50395	GDI2	Rab GDP dissociation inhibitor beta OS=Homo sapiens OX=9606 GN=GDI2 PE=1 SV=2	58	21	14	50.6
Q14764	MVP	Major vault protein OS=Homo sapiens OX=9606 GN=MVP PE=1 SV=4	57	36	36	99.3
Q8NBS9	TXNDC5	Thioredoxin domain-containing protein 5 OS=Homo sapiens OX=9606 GN=TXNDC5 PE=1 SV=2	37	13	13	47.6
P06756	ITGAV	Integrin alpha-V OS=Homo sapiens OX=9606 GN=ITGAV PE=1 SV=2	45	35	35	116
P05141	SLC25A5	ADP/ATP translocase 2 OS=Homo sapiens OX=9606 GN=SLC25A5 PE=1 SV=7	44	12	3	32.8
P14618	PKM	Pyruvate kinase PKM OS=Homo sapiens OX=9606 GN=PKM PE=1 SV=4	62	28	27	57.9
P51149	RAB7A	Ras-related protein Rab-7a OS=Homo sapiens OX=9606 GN=RAB7A PE=1 SV=1	73	13	13	23.5
Q9NQC3	RTN4	Reticulon-4 OS=Homo sapiens OX=9606 GN=RTN4 PE=1 SV=2	9	6	6	129.9
P50895	BCAM	Basal cell adhesion molecule OS=Homo sapiens OX=9606 GN=BCAM PE=1 SV=2	26	12	12	67.4
Q08380	LGALS3BP	Galectin-3-binding protein OS=Homo sapiens OX=9606 GN=LGALS3BP PE=1 SV=1	38	17	17	65.3
Q9NP58	ABCB6	ATP-binding cassette sub-family B member 6 OS=Homo sapiens OX=9606 GN=ABCB6 PE=1 SV=1	30	18	18	93.8
Q9H4G4	GLIPR2	Golgi-associated plant pathogenesis-related protein 1 OS=Homo sapiens OX=9606 GN=GLIPR2 PE=1 SV=3	46	6	6	17.2
P50454	SERPINH1	Serpin H1 OS=Homo sapiens OX=9606 GN=SERPINH1 PE=1 SV=2	50	19	19	46.4
P02545	LMNA	Prelamin-A/C OS=Homo sapiens OX=9606 GN=LMNA PE=1 SV=1	44	27	26	74.1
P00491	PNP	Purine nucleoside phosphorylase OS=Homo sapiens OX=9606 GN=PNP PE=1 SV=2	49	10	10	32.1
P01903	HLA-DRA	HLA class II histocompatibility antigen, DR alpha chain OS=Homo sapiens OX=9606 GN=HLA-DRA PE=1 SV=2	42	7	7	28.6
Q16647	PTGIS	Prostacyclin synthase OS=Homo sapiens OX=9606 GN=PTGIS PE=1 SV=1	29	11	11	57.1
P02724	GYPA	Glycophorin-A OS=Homo sapiens OX=9606 GN=GYPA PE=1 SV=2	41	5	5	16.3
Q6NUM9	RETSAT	All-trans-retinol 13,14-reductase OS=Homo sapiens OX=9606 GN=RETSAT PE=1 SV=2	34	19	19	66.8
Q01995	TAGLN	Transgelin OS=Homo sapiens OX=9606 GN=TAGLN PE=1 SV=4	70	14	14	22.6
P07951	TPM2	Tropomyosin beta chain OS=Homo sapiens OX=9606 GN=TPM2 PE=1 SV=1	57	22	8	32.8
P10809	HSPD1	60 kDa heat shock protein, mitochondrial OS=Homo sapiens OX=9606 GN=HSPD1 PE=1 SV=2	49	20	20	61
Q16555	DPYSL2	Dihydropyrimidinase-related protein 2 OS=Homo sapiens OX=9606 GN=DPYSL2 PE=1 SV=1	55	20	17	62.3
O95810	CAVIN2	Caveolae-associated protein 2 OS=Homo sapiens OX=9606 GN=CAVIN2 PE=1 SV=3	30	12	12	47.1
Q07954	LRP1	Prolow-density lipoprotein receptor-related protein 1 OS=Homo sapiens OX=9606 GN=LRP1 PE=1 SV=2	23	82	82	504.3
Q6NZI2	CAVIN1	Caveolae-associated protein 1 OS=Homo sapiens OX=9606 GN=CAVIN1 PE=1 SV=1	34	11	11	43.5
P07585	DCN	Decorin OS=Homo sapiens OX=9606 GN=DCN PE=1 SV=1	45	15	14	39.7
Q05469	LIPE	Hormone-sensitive lipase OS=Homo sapiens OX=9606 GN=LIPE PE=1 SV=4	30	22	22	116.5
P53985	SLC16A1	Monocarboxylate transporter 1 OS=Homo sapiens OX=9606 GN=SLC16A1 PE=1 SV=3	9	5	5	53.9
P17931	LGALS3	Galectin-3 OS=Homo sapiens OX=9606 GN=LGALS3 PE=1 SV=5	38	8	8	26.1
P33121	ACSL1	Long-chain-fatty-acid--CoA ligase 1 OS=Homo sapiens OX=9606 GN=ACSL1 PE=1 SV=1	45	27	25	77.9
Q9BZQ8	NIBAN1	Protein Niban 1 OS=Homo sapiens OX=9606 GN=NIBAN1 PE=1 SV=1	38	29	29	103.1
P12814	ACTN1	Alpha-actinin-1 OS=Homo sapiens OX=9606 GN=ACTN1 PE=1 SV=2	57	41	22	103
O43491	EPB41L2	Band 4.1-like protein 2 OS=Homo sapiens OX=9606 GN=EPB41L2 PE=1 SV=1	49	44	40	112.5
Q8WUM4	PDCD6IP	Programmed cell death 6-interacting protein OS=Homo sapiens OX=9606 GN=PDCD6IP PE=1 SV=1	47	32	32	96
Q9NZM1	MYOF	Myoferlin OS=Homo sapiens OX=9606 GN=MYOF PE=1 SV=1	53	88	84	234.6
P02538	KRT6A	Keratin, type II cytoskeletal 6A OS=Homo sapiens OX=9606 GN=KRT6A PE=1 SV=3	49	36	3	60
Q02952	AKAP12	A-kinase anchor protein 12 OS=Homo sapiens OX=9606 GN=AKAP12 PE=1 SV=4	54	65	65	191.4
P78417	GSTO1	Glutathione S-transferase omega-1 OS=Homo sapiens OX=9606 GN=GSTO1 PE=1 SV=2	27	7	7	27.5
P49189	ALDH9A1	4-trimethylaminobutyraldehyde dehydrogenase OS=Homo sapiens OX=9606 GN=ALDH9A1 PE=1 SV=3	43	17	17	53.8
P12429	ANXA3	Annexin A3 OS=Homo sapiens OX=9606 GN=ANXA3 PE=1 SV=3	56	20	20	36.4
P08473	MME	Neprilysin OS=Homo sapiens OX=9606 GN=MME PE=1 SV=2	39	24	24	85.5
Q04828	AKR1C1	Aldo-keto reductase family 1 member C1 OS=Homo sapiens OX=9606 GN=AKR1C1 PE=1 SV=1	60	15	1	36.8
Q08495	DMTN	Dematin OS=Homo sapiens OX=9606 GN=DMTN PE=1 SV=3	44	16	15	45.5
Q9Y4L1	HYOU1	Hypoxia up-regulated protein 1 OS=Homo sapiens OX=9606 GN=HYOU1 PE=1 SV=1	37	28	28	111.3
P10599	TXN	Thioredoxin OS=Homo sapiens OX=9606 GN=TXN PE=1 SV=3	46	5	5	11.7
P49748	ACADVL	Very long-chain specific acyl-CoA dehydrogenase, mitochondrial OS=Homo sapiens OX=9606 GN=ACADVL PE=1 SV=1	43	21	21	70.3
Q13228	SELENBP1	Methanethiol oxidase OS=Homo sapiens OX=9606 GN=SELENBP1 PE=1 SV=2	50	19	19	52.4
P11233	RALA	Ras-related protein Ral-A OS=Homo sapiens OX=9606 GN=RALA PE=1 SV=1	50	9	6	23.6
Q9P2B2	PTGFRN	Prostaglandin F2 receptor negative regulator OS=Homo sapiens OX=9606 GN=PTGFRN PE=1 SV=2	23	18	18	98.5
P01911	HLA-DRB1	HLA class II histocompatibility antigen, DRB1 beta chain OS=Homo sapiens OX=9606 GN=HLA-DRB1 PE=1 SV=2	27	7	3	29.9
P02766	TTR	Transthyretin OS=Homo sapiens OX=9606 GN=TTR PE=1 SV=1	48	5	5	15.9
P11216	PYGB	Glycogen phosphorylase, brain form OS=Homo sapiens OX=9606 GN=PYGB PE=1 SV=5	28	23	17	96.6
P02743	APCS	Serum amyloid P-component OS=Homo sapiens OX=9606 GN=APCS PE=1 SV=2	27	6	6	25.4
P04921	GYPC	Glycophorin-C OS=Homo sapiens OX=9606 GN=GYPC PE=1 SV=1	27	2	2	13.8
P16615	ATP2A2	Sarcoplasmic/endoplasmic reticulum calcium ATPase 2 OS=Homo sapiens OX=9606 GN=ATP2A2 PE=1 SV=1	38	31	17	114.7
Q6DD88	ATL3	Atlastin-3 OS=Homo sapiens OX=9606 GN=ATL3 PE=1 SV=1	47	18	17	60.5
P0DP25	CALM3	Calmodulin-3 OS=Homo sapiens OX=9606 GN=CALM3 PE=1 SV=1	65	7	6	16.8
P02776	PF4	Platelet factor 4 OS=Homo sapiens OX=9606 GN=PF4 PE=1 SV=2	43	4	4	10.8
P51148	RAB5C	Ras-related protein Rab-5C OS=Homo sapiens OX=9606 GN=RAB5C PE=1 SV=2	78	11	8	23.5
P29401	TKT	Transketolase OS=Homo sapiens OX=9606 GN=TKT PE=1 SV=3	40	16	16	67.8
O43852	CALU	Calumenin OS=Homo sapiens OX=9606 GN=CALU PE=1 SV=2	41	12	12	37.1
Q9UHG3	PCYOX1	Prenylcysteine oxidase 1 OS=Homo sapiens OX=9606 GN=PCYOX1 PE=1 SV=3	47	19	19	56.6
P50995	ANXA11	Annexin A11 OS=Homo sapiens OX=9606 GN=ANXA11 PE=1 SV=1	35	16	16	54.4
P27816	MAP4	Microtubule-associated protein 4 OS=Homo sapiens OX=9606 GN=MAP4 PE=1 SV=3	34	31	31	120.9
P50990	CCT8	T-complex protein 1 subunit theta OS=Homo sapiens OX=9606 GN=CCT8 PE=1 SV=4	36	18	18	59.6
Q9H3Z4	DNAJC5	DnaJ homolog subfamily C member 5 OS=Homo sapiens OX=9606 GN=DNAJC5 PE=1 SV=1	31	5	5	22.1
P14770	GP9	Platelet glycoprotein IX OS=Homo sapiens OX=9606 GN=GP9 PE=1 SV=3	19	3	3	19
P04843	RPN1	Dolichyl-diphosphooligosaccharide--protein glycosyltransferase subunit 1 OS=Homo sapiens OX=9606 GN=RPN1 PE=1 SV=1	46	25	25	68.5
P45880	VDAC2	Voltage-dependent anion-selective channel protein 2 OS=Homo sapiens OX=9606 GN=VDAC2 PE=1 SV=2	63	13	13	31.5
P04114	APOB	Apolipoprotein B-100 OS=Homo sapiens OX=9606 GN=APOB PE=1 SV=3	58	239	237	515.2
P30101	PDIA3	Protein disulfide-isomerase A3 OS=Homo sapiens OX=9606 GN=PDIA3 PE=1 SV=4	49	22	22	56.7
P31946	YWHAB	14-3-3 protein beta/alpha OS=Homo sapiens OX=9606 GN=YWHAB PE=1 SV=3	55	12	5	28.1
P48643	CCT5	T-complex protein 1 subunit epsilon OS=Homo sapiens OX=9606 GN=CCT5 PE=1 SV=1	40	20	20	59.6
P61604	HSPE1	10 kDa heat shock protein, mitochondrial OS=Homo sapiens OX=9606 GN=HSPE1 PE=1 SV=2	56	6	6	10.9
Q30154	HLA-DRB5	HLA class II histocompatibility antigen, DR beta 5 chain OS=Homo sapiens OX=9606 GN=HLA-DRB5 PE=1 SV=1	25	6	1	30
P51884	LUM	Lumican OS=Homo sapiens OX=9606 GN=LUM PE=1 SV=2	38	12	12	38.4
P13667	PDIA4	Protein disulfide-isomerase A4 OS=Homo sapiens OX=9606 GN=PDIA4 PE=1 SV=2	49	26	26	72.9
Q9H4M9	EHD1	EH domain-containing protein 1 OS=Homo sapiens OX=9606 GN=EHD1 PE=1 SV=2	54	23	16	60.6
P06727	APOA4	Apolipoprotein A-IV OS=Homo sapiens OX=9606 GN=APOA4 PE=1 SV=4	64	25	25	45.3
P52209	PGD	6-phosphogluconate dehydrogenase, decarboxylating OS=Homo sapiens OX=9606 GN=PGD PE=1 SV=3	42	16	16	53.1
P29972	AQP1	Aquaporin-1 OS=Homo sapiens OX=9606 GN=AQP1 PE=1 SV=3	28	4	4	28.5
O15439	ABCC4	ATP-binding cassette sub-family C member 4 OS=Homo sapiens OX=9606 GN=ABCC4 PE=1 SV=3	19	19	19	149.4
P02652	APOA2	Apolipoprotein A-II OS=Homo sapiens OX=9606 GN=APOA2 PE=1 SV=1	63	6	6	11.2
O15484	CAPN5	Calpain-5 OS=Homo sapiens OX=9606 GN=CAPN5 PE=1 SV=2	32	17	17	73.1
Q14344	GNA13	Guanine nucleotide-binding protein subunit alpha-13 OS=Homo sapiens OX=9606 GN=GNA13 PE=1 SV=2	46	17	14	44
P27348	YWHAQ	14-3-3 protein theta OS=Homo sapiens OX=9606 GN=YWHAQ PE=1 SV=1	62	13	7	27.7
Q15907	RAB11B	Ras-related protein Rab-11B OS=Homo sapiens OX=9606 GN=RAB11B PE=1 SV=4	60	12	12	24.5
Q14624	ITIH4	Inter-alpha-trypsin inhibitor heavy chain H4 OS=Homo sapiens OX=9606 GN=ITIH4 PE=1 SV=4	38	26	26	103.3
O14558	HSPB6	Heat shock protein beta-6 OS=Homo sapiens OX=9606 GN=HSPB6 PE=1 SV=2	23	3	3	17.1
Q9Y624	F11R	Junctional adhesion molecule A OS=Homo sapiens OX=9606 GN=F11R PE=1 SV=1	51	12	12	32.6
O60610	DIAPH1	Protein diaphanous homolog 1 OS=Homo sapiens OX=9606 GN=DIAPH1 PE=1 SV=2	26	26	26	141.3
Q9UKV8	AGO2	Protein argonaute-2 OS=Homo sapiens OX=9606 GN=AGO2 PE=1 SV=3	24	16	10	97.1
P43652	AFM	Afamin OS=Homo sapiens OX=9606 GN=AFM PE=1 SV=1	21	13	13	69
Q13423	NNT	NAD(P) transhydrogenase, mitochondrial OS=Homo sapiens OX=9606 GN=NNT PE=1 SV=3	23	22	22	113.8
P35579	MYH9	Myosin-9 OS=Homo sapiens OX=9606 GN=MYH9 PE=1 SV=4	57	109	88	226.4
O75874	IDH1	Isocitrate dehydrogenase [NADP] cytoplasmic OS=Homo sapiens OX=9606 GN=IDH1 PE=1 SV=2	47	18	17	46.6
P68104	EEF1A1	Elongation factor 1-alpha 1 OS=Homo sapiens OX=9606 GN=EEF1A1 PE=1 SV=1	56	18	9	50.1
P51648	ALDH3A2	Aldehyde dehydrogenase family 3 member A2 OS=Homo sapiens OX=9606 GN=ALDH3A2 PE=1 SV=1	27	13	13	54.8
Q9ULV4	CORO1C	Coronin-1C OS=Homo sapiens OX=9606 GN=CORO1C PE=1 SV=1	31	13	12	53.2
O14880	MGST3	Glutathione S-transferase 3, mitochondrial OS=Homo sapiens OX=9606 GN=MGST3 PE=1 SV=1	38	5	5	16.5
P04439	HLA-A	HLA class I histocompatibility antigen, A alpha chain OS=Homo sapiens OX=9606 GN=HLA-A PE=1 SV=2	46	13	8	40.8
P30043	BLVRB	Flavin reductase (NADPH) OS=Homo sapiens OX=9606 GN=BLVRB PE=1 SV=3	75	11	11	22.1
P12277	CKB	Creatine kinase B-type OS=Homo sapiens OX=9606 GN=CKB PE=1 SV=1	41	12	11	42.6
P04792	HSPB1	Heat shock protein beta-1 OS=Homo sapiens OX=9606 GN=HSPB1 PE=1 SV=2	65	13	13	22.8
P31146	CORO1A	Coronin-1A OS=Homo sapiens OX=9606 GN=CORO1A PE=1 SV=4	49	18	17	51
P25786	PSMA1	Proteasome subunit alpha type-1 OS=Homo sapiens OX=9606 GN=PSMA1 PE=1 SV=1	38	8	8	29.5
P09543	CNP	2',3'-cyclic-nucleotide 3'-phosphodiesterase OS=Homo sapiens OX=9606 GN=CNP PE=1 SV=2	48	18	18	47.5
Q99808	SLC29A1	Equilibrative nucleoside transporter 1 OS=Homo sapiens OX=9606 GN=SLC29A1 PE=1 SV=3	15	5	5	50.2
O00299	CLIC1	Chloride intracellular channel protein 1 OS=Homo sapiens OX=9606 GN=CLIC1 PE=1 SV=4	73	12	12	26.9
P22314	UBA1	Ubiquitin-like modifier-activating enzyme 1 OS=Homo sapiens OX=9606 GN=UBA1 PE=1 SV=3	40	31	31	117.8
Q7Z3B1	NEGR1	Neuronal growth regulator 1 OS=Homo sapiens OX=9606 GN=NEGR1 PE=1 SV=3	24	7	7	38.7
Q9NZ08	ERAP1	Endoplasmic reticulum aminopeptidase 1 OS=Homo sapiens OX=9606 GN=ERAP1 PE=1 SV=3	26	22	22	107.2
P22897	MRC1	Macrophage mannose receptor 1 OS=Homo sapiens OX=9606 GN=MRC1 PE=1 SV=1	33	42	42	165.9
O15144	ARPC2	Actin-related protein 2/3 complex subunit 2 OS=Homo sapiens OX=9606 GN=ARPC2 PE=1 SV=1	49	12	12	34.3
Q14108	SCARB2	Lysosome membrane protein 2 OS=Homo sapiens OX=9606 GN=SCARB2 PE=1 SV=2	21	9	9	54.3
P02679	FGG	Fibrinogen gamma chain OS=Homo sapiens OX=9606 GN=FGG PE=1 SV=3	81	34	34	51.5
P30040	ERP29	Endoplasmic reticulum resident protein 29 OS=Homo sapiens OX=9606 GN=ERP29 PE=1 SV=4	58	12	12	29
P55084	HADHB	Trifunctional enzyme subunit beta, mitochondrial OS=Homo sapiens OX=9606 GN=HADHB PE=1 SV=3	27	12	12	51.3
P07738	BPGM	Bisphosphoglycerate mutase OS=Homo sapiens OX=9606 GN=BPGM PE=1 SV=2	27	5	5	30
P36269	GGT5	Glutathione hydrolase 5 proenzyme OS=Homo sapiens OX=9606 GN=GGT5 PE=1 SV=2	30	14	14	62.2
Q14165	MLEC	Malectin OS=Homo sapiens OX=9606 GN=MLEC PE=1 SV=1	34	11	11	32.2
P20036	HLA-DPA1	HLA class II histocompatibility antigen, DP alpha 1 chain OS=Homo sapiens OX=9606 GN=HLA-DPA1 PE=1 SV=1	11	2	2	29.4
Q15149	PLEC	Plectin OS=Homo sapiens OX=9606 GN=PLEC PE=1 SV=3	35	140	139	531.5
P02654	APOC1	Apolipoprotein C-I OS=Homo sapiens OX=9606 GN=APOC1 PE=1 SV=1	37	6	6	9.3
O00186	STXBP3	Syntaxin-binding protein 3 OS=Homo sapiens OX=9606 GN=STXBP3 PE=1 SV=2	31	18	18	67.7
P02787	TF	Serotransferrin OS=Homo sapiens OX=9606 GN=TF PE=1 SV=4	64	38	38	77
P09211	GSTP1	Glutathione S-transferase P OS=Homo sapiens OX=9606 GN=GSTP1 PE=1 SV=2	68	11	11	23.3
P20020	ATP2B1	Plasma membrane calcium-transporting ATPase 1 OS=Homo sapiens OX=9606 GN=ATP2B1 PE=1 SV=4	30	29	18	134.6
P30153	PPP2R1A	Serine/threonine-protein phosphatase 2A 65 kDa regulatory subunit A alpha isoform OS=Homo sapiens OX=9606 GN=PPP2R1A PE=1 SV=4	28	12	9	65.3
P00533	EGFR	Epidermal growth factor receptor OS=Homo sapiens OX=9606 GN=EGFR PE=1 SV=2	19	21	21	134.2
P31948	STIP1	Stress-induced-phosphoprotein 1 OS=Homo sapiens OX=9606 GN=STIP1 PE=1 SV=1	35	21	21	62.6
P05546	SERPIND1	Heparin cofactor 2 OS=Homo sapiens OX=9606 GN=SERPIND1 PE=1 SV=3	42	16	16	57
P84085	ARF5	ADP-ribosylation factor 5 OS=Homo sapiens OX=9606 GN=ARF5 PE=1 SV=2	41	6	3	20.5
P42765	ACAA2	3-ketoacyl-CoA thiolase, mitochondrial OS=Homo sapiens OX=9606 GN=ACAA2 PE=1 SV=2	47	12	12	41.9
Q93084	ATP2A3	Sarcoplasmic/endoplasmic reticulum calcium ATPase 3 OS=Homo sapiens OX=9606 GN=ATP2A3 PE=1 SV=3	31	26	18	109.2
P02790	HPX	Hemopexin OS=Homo sapiens OX=9606 GN=HPX PE=1 SV=2	40	12	12	51.6
P28074	PSMB5	Proteasome subunit beta type-5 OS=Homo sapiens OX=9606 GN=PSMB5 PE=1 SV=3	30	6	6	28.5
P01042	KNG1	Kininogen-1 OS=Homo sapiens OX=9606 GN=KNG1 PE=1 SV=2	36	20	20	71.9
P02749	APOH	Beta-2-glycoprotein 1 OS=Homo sapiens OX=9606 GN=APOH PE=1 SV=3	56	14	14	38.3
Q96PL5	ERMAP	Erythroid membrane-associated protein OS=Homo sapiens OX=9606 GN=ERMAP PE=1 SV=1	25	10	10	52.6
P61106	RAB14	Ras-related protein Rab-14 OS=Homo sapiens OX=9606 GN=RAB14 PE=1 SV=4	56	10	9	23.9
Q9BVC6	TMEM109	Voltage-gated monoatomic cation channel TMEM109 OS=Homo sapiens OX=9606 GN=TMEM109 PE=1 SV=1	13	4	4	26.2
O94905	ERLIN2	Erlin-2 OS=Homo sapiens OX=9606 GN=ERLIN2 PE=1 SV=1	52	15	12	37.8
Q15746	MYLK	Myosin light chain kinase, smooth muscle OS=Homo sapiens OX=9606 GN=MYLK PE=1 SV=4	13	20	20	210.6
P48426	PIP4K2A	Phosphatidylinositol 5-phosphate 4-kinase type-2 alpha OS=Homo sapiens OX=9606 GN=PIP4K2A PE=1 SV=2	28	12	6	46.2
P47756	CAPZB	F-actin-capping protein subunit beta OS=Homo sapiens OX=9606 GN=CAPZB PE=1 SV=5	56	12	12	30.6
P40926	MDH2	Malate dehydrogenase, mitochondrial OS=Homo sapiens OX=9606 GN=MDH2 PE=1 SV=3	59	16	16	35.5
P15531	NME1	Nucleoside diphosphate kinase A OS=Homo sapiens OX=9606 GN=NME1 PE=1 SV=1	41	6	2	17.1
P37837	TALDO1	Transaldolase OS=Homo sapiens OX=9606 GN=TALDO1 PE=1 SV=2	37	12	12	37.5
Q15019	SEPTIN2	Septin-2 OS=Homo sapiens OX=9606 GN=SEPTIN2 PE=1 SV=1	54	15	14	41.5
P01859	IGHG2	Immunoglobulin heavy constant gamma 2 OS=Homo sapiens OX=9606 GN=IGHG2 PE=1 SV=3	33	11	5	43.8
P08779	KRT16	Keratin, type I cytoskeletal 16 OS=Homo sapiens OX=9606 GN=KRT16 PE=1 SV=4	61	31	17	51.2
P68133	ACTA1	Actin, alpha skeletal muscle OS=Homo sapiens OX=9606 GN=ACTA1 PE=1 SV=1	61	18	2	42
P04217	A1BG	Alpha-1B-glycoprotein OS=Homo sapiens OX=9606 GN=A1BG PE=1 SV=4	34	11	11	54.2
P09619	PDGFRB	Platelet-derived growth factor receptor beta OS=Homo sapiens OX=9606 GN=PDGFRB PE=1 SV=1	17	18	17	123.9
Q86VP6	CAND1	Cullin-associated NEDD8-dissociated protein 1 OS=Homo sapiens OX=9606 GN=CAND1 PE=1 SV=2	22	22	22	136.3
O15031	PLXNB2	Plexin-B2 OS=Homo sapiens OX=9606 GN=PLXNB2 PE=1 SV=3	24	33	31	205
P46459	NSF	Vesicle-fusing ATPase OS=Homo sapiens OX=9606 GN=NSF PE=1 SV=3	30	21	20	82.5
P23276	KEL	Kell blood group glycoprotein OS=Homo sapiens OX=9606 GN=KEL PE=1 SV=2	35	17	17	82.8
Q9BSJ8	ESYT1	Extended synaptotagmin-1 OS=Homo sapiens OX=9606 GN=ESYT1 PE=1 SV=1	34	25	25	122.8
P11766	ADH5	Alcohol dehydrogenase class-3 OS=Homo sapiens OX=9606 GN=ADH5 PE=1 SV=4	35	11	11	39.7
P10644	PRKAR1A	cAMP-dependent protein kinase type I-alpha regulatory subunit OS=Homo sapiens OX=9606 GN=PRKAR1A PE=1 SV=1	41	14	14	43
P46976	GYG1	Glycogenin-1 OS=Homo sapiens OX=9606 GN=GYG1 PE=1 SV=4	20	6	6	39.4
Q96MM6	HSPA12B	Heat shock 70 kDa protein 12B OS=Homo sapiens OX=9606 GN=HSPA12B PE=1 SV=2	38	21	19	75.6
P11586	MTHFD1	C-1-tetrahydrofolate synthase, cytoplasmic OS=Homo sapiens OX=9606 GN=MTHFD1 PE=1 SV=4	35	28	28	101.5
P08575	PTPRC	Receptor-type tyrosine-protein phosphatase C OS=Homo sapiens OX=9606 GN=PTPRC PE=1 SV=3	38	48	48	147.4
Q9HBH5	RDH14	Retinol dehydrogenase 14 OS=Homo sapiens OX=9606 GN=RDH14 PE=1 SV=1	28	7	7	36.8
Q969G5	CAVIN3	Caveolae-associated protein 3 OS=Homo sapiens OX=9606 GN=CAVIN3 PE=1 SV=3	20	5	5	27.7
P00734	F2	Prothrombin OS=Homo sapiens OX=9606 GN=F2 PE=1 SV=2	55	26	26	70
Q99536	VAT1	Synaptic vesicle membrane protein VAT-1 homolog OS=Homo sapiens OX=9606 GN=VAT1 PE=1 SV=2	51	12	12	41.9
O75915	ARL6IP5	PRA1 family protein 3 OS=Homo sapiens OX=9606 GN=ARL6IP5 PE=1 SV=1	20	5	5	21.6
P01023	A2M	Alpha-2-macroglobulin OS=Homo sapiens OX=9606 GN=A2M PE=1 SV=3	60	69	61	163.2
O94973	AP2A2	AP-2 complex subunit alpha-2 OS=Homo sapiens OX=9606 GN=AP2A2 PE=1 SV=2	36	26	16	103.9
P63241	EIF5A	Eukaryotic translation initiation factor 5A-1 OS=Homo sapiens OX=9606 GN=EIF5A PE=1 SV=2	54	6	6	16.8
P51659	HSD17B4	Peroxisomal multifunctional enzyme type 2 OS=Homo sapiens OX=9606 GN=HSD17B4 PE=1 SV=3	36	17	17	79.6
P00568	AK1	Adenylate kinase isoenzyme 1 OS=Homo sapiens OX=9606 GN=AK1 PE=1 SV=3	60	10	10	21.6
P02786	TFRC	Transferrin receptor protein 1 OS=Homo sapiens OX=9606 GN=TFRC PE=1 SV=2	34	22	22	84.8
Q15084	PDIA6	Protein disulfide-isomerase A6 OS=Homo sapiens OX=9606 GN=PDIA6 PE=1 SV=1	37	13	13	48.1
Q9NTJ5	SACM1L	Phosphatidylinositol-3-phosphatase SAC1 OS=Homo sapiens OX=9606 GN=SACM1L PE=1 SV=2	28	16	16	66.9
Q12846	STX4	Syntaxin-4 OS=Homo sapiens OX=9606 GN=STX4 PE=1 SV=2	42	9	9	34.2
P22392	NME2	Nucleoside diphosphate kinase B OS=Homo sapiens OX=9606 GN=NME2 PE=1 SV=1	51	7	3	17.3
Q15847	ADIRF	Adipogenesis regulatory factor OS=Homo sapiens OX=9606 GN=ADIRF PE=1 SV=1	79	4	4	7.9
Q99436	PSMB7	Proteasome subunit beta type-7 OS=Homo sapiens OX=9606 GN=PSMB7 PE=1 SV=1	10	3	3	29.9
P60174	TPI1	Triosephosphate isomerase OS=Homo sapiens OX=9606 GN=TPI1 PE=1 SV=4	78	14	14	26.7
Q9Y4G6	TLN2	Talin-2 OS=Homo sapiens OX=9606 GN=TLN2 PE=1 SV=4	22	49	34	271.4
O14818	PSMA7	Proteasome subunit alpha type-7 OS=Homo sapiens OX=9606 GN=PSMA7 PE=1 SV=1	40	10	10	27.9
Q9UEY8	ADD3	Gamma-adducin OS=Homo sapiens OX=9606 GN=ADD3 PE=1 SV=1	27	15	15	79.1
P0DOX2		Immunoglobulin alpha-2 heavy chain OS=Homo sapiens OX=9606 PE=1 SV=2	38	12	6	48.9
P23526	AHCY	Adenosylhomocysteinase OS=Homo sapiens OX=9606 GN=AHCY PE=1 SV=4	27	10	10	47.7
Q16181	SEPTIN7	Septin-7 OS=Homo sapiens OX=9606 GN=SEPTIN7 PE=1 SV=2	51	19	17	50.6
P98160	HSPG2	Basement membrane-specific heparan sulfate proteoglycan core protein OS=Homo sapiens OX=9606 GN=HSPG2 PE=1 SV=4	29	89	89	468.5
Q9UIQ6	LNPEP	Leucyl-cystinyl aminopeptidase OS=Homo sapiens OX=9606 GN=LNPEP PE=1 SV=3	22	16	16	117.3
P10606	COX5B	Cytochrome c oxidase subunit 5B, mitochondrial OS=Homo sapiens OX=9606 GN=COX5B PE=1 SV=2	19	3	3	13.7
Q15293	RCN1	Reticulocalbin-1 OS=Homo sapiens OX=9606 GN=RCN1 PE=1 SV=1	32	8	8	38.9
Q5JWF2	GNAS	Guanine nucleotide-binding protein G(s) subunit alpha isoforms XLas OS=Homo sapiens OX=9606 GN=GNAS PE=1 SV=2	16	14	13	111
Q99798	ACO2	Aconitate hydratase, mitochondrial OS=Homo sapiens OX=9606 GN=ACO2 PE=1 SV=2	31	18	18	85.4
Q13011	ECH1	Delta(3,5)-Delta(2,4)-dienoyl-CoA isomerase, mitochondrial OS=Homo sapiens OX=9606 GN=ECH1 PE=1 SV=2	31	9	9	35.8
P00367	GLUD1	Glutamate dehydrogenase 1, mitochondrial OS=Homo sapiens OX=9606 GN=GLUD1 PE=1 SV=2	30	13	13	61.4
Q07065	CKAP4	Cytoskeleton-associated protein 4 OS=Homo sapiens OX=9606 GN=CKAP4 PE=1 SV=2	43	26	25	66
O43493	TGOLN2	Trans-Golgi network integral membrane protein 2 OS=Homo sapiens OX=9606 GN=TGOLN2 PE=1 SV=4	34	13	13	45.9
P11215	ITGAM	Integrin alpha-M OS=Homo sapiens OX=9606 GN=ITGAM PE=1 SV=2	43	41	39	127.1
Q7L576	CYFIP1	Cytoplasmic FMR1-interacting protein 1 OS=Homo sapiens OX=9606 GN=CYFIP1 PE=1 SV=1	27	28	15	145.1
Q92508	PIEZO1	Piezo-type mechanosensitive ion channel component 1 OS=Homo sapiens OX=9606 GN=PIEZO1 PE=1 SV=4	11	19	19	286.6
Q14247	CTTN	Src substrate cortactin OS=Homo sapiens OX=9606 GN=CTTN PE=1 SV=2	28	13	13	61.5
Q96C24	SYTL4	Synaptotagmin-like protein 4 OS=Homo sapiens OX=9606 GN=SYTL4 PE=1 SV=2	10	7	7	76
P46939	UTRN	Utrophin OS=Homo sapiens OX=9606 GN=UTRN PE=1 SV=2	19	53	52	394.2
O75326	SEMA7A	Semaphorin-7A OS=Homo sapiens OX=9606 GN=SEMA7A PE=1 SV=1	21	11	11	74.8
Q99623	PHB2	Prohibitin-2 OS=Homo sapiens OX=9606 GN=PHB2 PE=1 SV=2	57	15	15	33.3
P49368	CCT3	T-complex protein 1 subunit gamma OS=Homo sapiens OX=9606 GN=CCT3 PE=1 SV=4	41	19	19	60.5
Q9Y6C9	MTCH2	Mitochondrial carrier homolog 2 OS=Homo sapiens OX=9606 GN=MTCH2 PE=1 SV=1	29	7	7	33.3
O14786	NRP1	Neuropilin-1 OS=Homo sapiens OX=9606 GN=NRP1 PE=1 SV=3	28	18	18	103.1
Q99832	CCT7	T-complex protein 1 subunit eta OS=Homo sapiens OX=9606 GN=CCT7 PE=1 SV=2	44	17	17	59.3
Q13683	ITGA7	Integrin alpha-7 OS=Homo sapiens OX=9606 GN=ITGA7 PE=1 SV=3	20	19	19	128.9
P61769	B2M	Beta-2-microglobulin OS=Homo sapiens OX=9606 GN=B2M PE=1 SV=1	23	3	3	13.7
P36542	ATP5F1C	ATP synthase subunit gamma, mitochondrial OS=Homo sapiens OX=9606 GN=ATP5F1C PE=1 SV=1	31	9	9	33
P30041	PRDX6	Peroxiredoxin-6 OS=Homo sapiens OX=9606 GN=PRDX6 PE=1 SV=3	62	13	13	25
P27487	DPP4	Dipeptidyl peptidase 4 OS=Homo sapiens OX=9606 GN=DPP4 PE=1 SV=2	36	26	26	88.2
P02788	LTF	Lactotransferrin OS=Homo sapiens OX=9606 GN=LTF PE=1 SV=6	60	37	37	78.1
P05109	S100A8	Protein S100-A8 OS=Homo sapiens OX=9606 GN=S100A8 PE=1 SV=1	84	10	10	10.8
P10768	ESD	S-formylglutathione hydrolase OS=Homo sapiens OX=9606 GN=ESD PE=1 SV=2	46	8	8	31.4
P09622	DLD	Dihydrolipoyl dehydrogenase, mitochondrial OS=Homo sapiens OX=9606 GN=DLD PE=1 SV=2	26	11	11	54.1
P46781	RPS9	Small ribosomal subunit protein uS4 OS=Homo sapiens OX=9606 GN=RPS9 PE=1 SV=3	51	12	12	22.6
Q96QK1	VPS35	Vacuolar protein sorting-associated protein 35 OS=Homo sapiens OX=9606 GN=VPS35 PE=1 SV=2	32	22	22	91.6
Q14644	RASA3	Ras GTPase-activating protein 3 OS=Homo sapiens OX=9606 GN=RASA3 PE=1 SV=3	20	14	13	95.6
O75947	ATP5PD	ATP synthase subunit d, mitochondrial OS=Homo sapiens OX=9606 GN=ATP5PD PE=1 SV=3	52	7	7	18.5
P23396	RPS3	Small ribosomal subunit protein uS3 OS=Homo sapiens OX=9606 GN=RPS3 PE=1 SV=2	69	16	16	26.7
P53396	ACLY	ATP-citrate synthase OS=Homo sapiens OX=9606 GN=ACLY PE=1 SV=3	33	29	29	120.8
Q12913	PTPRJ	Receptor-type tyrosine-protein phosphatase eta OS=Homo sapiens OX=9606 GN=PTPRJ PE=1 SV=3	26	27	27	145.9
Q53EL6	PDCD4	Programmed cell death protein 4 OS=Homo sapiens OX=9606 GN=PDCD4 PE=1 SV=2	7	3	3	51.7
Q07960	ARHGAP1	Rho GTPase-activating protein 1 OS=Homo sapiens OX=9606 GN=ARHGAP1 PE=1 SV=1	38	12	12	50.4
P49961	ENTPD1	Ectonucleoside triphosphate diphosphohydrolase 1 OS=Homo sapiens OX=9606 GN=ENTPD1 PE=1 SV=1	17	9	9	57.9
Q9UKX2	MYH2	Myosin-2 OS=Homo sapiens OX=9606 GN=MYH2 PE=1 SV=1	56	111	23	222.9
O75131	CPNE3	Copine-3 OS=Homo sapiens OX=9606 GN=CPNE3 PE=1 SV=1	44	20	19	60.1
P29992	GNA11	Guanine nucleotide-binding protein subunit alpha-11 OS=Homo sapiens OX=9606 GN=GNA11 PE=1 SV=2	52	14	7	42.1
Q05682	CALD1	Caldesmon OS=Homo sapiens OX=9606 GN=CALD1 PE=1 SV=3	25	18	18	93.2
Q9Y230	RUVBL2	RuvB-like 2 OS=Homo sapiens OX=9606 GN=RUVBL2 PE=1 SV=3	29	13	13	51.1
P21589	NT5E	5'-nucleotidase OS=Homo sapiens OX=9606 GN=NT5E PE=1 SV=1	54	21	21	63.3
P30038	ALDH4A1	Delta-1-pyrroline-5-carboxylate dehydrogenase, mitochondrial OS=Homo sapiens OX=9606 GN=ALDH4A1 PE=1 SV=3	25	11	11	61.7
P84098	RPL19	Large ribosomal subunit protein eL19 OS=Homo sapiens OX=9606 GN=RPL19 PE=1 SV=1	24	5	5	23.5
P09496	CLTA	Clathrin light chain A OS=Homo sapiens OX=9606 GN=CLTA PE=1 SV=1	19	7	7	27.1
Q9HBL0	TNS1	Tensin-1 OS=Homo sapiens OX=9606 GN=TNS1 PE=1 SV=3	11	15	13	196.9
P17987	TCP1	T-complex protein 1 subunit alpha OS=Homo sapiens OX=9606 GN=TCP1 PE=1 SV=1	51	21	21	60.3
P58335	ANTXR2	Anthrax toxin receptor 2 OS=Homo sapiens OX=9606 GN=ANTXR2 PE=1 SV=5	18	8	8	53.6
P00167	CYB5A	Cytochrome b5 OS=Homo sapiens OX=9606 GN=CYB5A PE=1 SV=2	49	5	5	15.3
P49327	FASN	Fatty acid synthase OS=Homo sapiens OX=9606 GN=FASN PE=1 SV=3	31	61	61	273.3
Q16643	DBN1	Drebrin OS=Homo sapiens OX=9606 GN=DBN1 PE=1 SV=4	35	16	16	71.4
P13798	APEH	Acylamino-acid-releasing enzyme OS=Homo sapiens OX=9606 GN=APEH PE=1 SV=4	19	11	11	81.2
P21796	VDAC1	Voltage-dependent anion-selective channel protein 1 OS=Homo sapiens OX=9606 GN=VDAC1 PE=1 SV=2	60	12	11	30.8
P02775	PPBP	Platelet basic protein OS=Homo sapiens OX=9606 GN=PPBP PE=1 SV=3	29	3	3	13.9
P35749	MYH11	Myosin-11 OS=Homo sapiens OX=9606 GN=MYH11 PE=1 SV=3	49	94	72	227.2
P07948	LYN	Tyrosine-protein kinase Lyn OS=Homo sapiens OX=9606 GN=LYN PE=1 SV=3	51	20	18	58.5
P28838	LAP3	Cytosol aminopeptidase OS=Homo sapiens OX=9606 GN=LAP3 PE=1 SV=3	30	13	13	56.1
P18669	PGAM1	Phosphoglycerate mutase 1 OS=Homo sapiens OX=9606 GN=PGAM1 PE=1 SV=2	52	10	6	28.8
P40763	STAT3	Signal transducer and activator of transcription 3 OS=Homo sapiens OX=9606 GN=STAT3 PE=1 SV=2	22	14	14	88
P54920	NAPA	Alpha-soluble NSF attachment protein OS=Homo sapiens OX=9606 GN=NAPA PE=1 SV=3	61	14	14	33.2
Q9H2G2	SLK	STE20-like serine/threonine-protein kinase OS=Homo sapiens OX=9606 GN=SLK PE=1 SV=1	23	24	23	142.6
P19367	HK1	Hexokinase-1 OS=Homo sapiens OX=9606 GN=HK1 PE=1 SV=3	27	22	21	102.4
P22695	UQCRC2	Cytochrome b-c1 complex subunit 2, mitochondrial OS=Homo sapiens OX=9606 GN=UQCRC2 PE=1 SV=3	28	11	11	48.4
P21291	CSRP1	Cysteine and glycine-rich protein 1 OS=Homo sapiens OX=9606 GN=CSRP1 PE=1 SV=3	53	10	9	20.6
P30740	SERPINB1	Leukocyte elastase inhibitor OS=Homo sapiens OX=9606 GN=SERPINB1 PE=1 SV=1	47	14	13	42.7
P15090	FABP4	Fatty acid-binding protein, adipocyte OS=Homo sapiens OX=9606 GN=FABP4 PE=1 SV=3	49	6	6	14.7
A0FGR8	ESYT2	Extended synaptotagmin-2 OS=Homo sapiens OX=9606 GN=ESYT2 PE=1 SV=1	31	20	20	102.3
P02763	ORM1	Alpha-1-acid glycoprotein 1 OS=Homo sapiens OX=9606 GN=ORM1 PE=1 SV=2	37	6	5	23.5
P30273	FCER1G	High affinity immunoglobulin epsilon receptor subunit gamma OS=Homo sapiens OX=9606 GN=FCER1G PE=1 SV=1	33	3	3	9.7
P63010	AP2B1	AP-2 complex subunit beta OS=Homo sapiens OX=9606 GN=AP2B1 PE=1 SV=1	37	28	17	104.5
Q9Y2A7	NCKAP1	Nck-associated protein 1 OS=Homo sapiens OX=9606 GN=NCKAP1 PE=1 SV=1	14	16	15	128.7
P01889	HLA-B	HLA class I histocompatibility antigen, B alpha chain OS=Homo sapiens OX=9606 GN=HLA-B PE=1 SV=3	41	12	5	40.4
P07339	CTSD	Cathepsin D OS=Homo sapiens OX=9606 GN=CTSD PE=1 SV=1	39	12	12	44.5
P08238	HSP90AB1	Heat shock protein HSP 90-beta OS=Homo sapiens OX=9606 GN=HSP90AB1 PE=1 SV=4	46	29	14	83.2
Q6IBS0	TWF2	Twinfilin-2 OS=Homo sapiens OX=9606 GN=TWF2 PE=1 SV=2	36	9	8	39.5
P08195	SLC3A2	Amino acid transporter heavy chain SLC3A2 OS=Homo sapiens OX=9606 GN=SLC3A2 PE=1 SV=3	26	13	13	68
Q9HDC9	APMAP	Adipocyte plasma membrane-associated protein OS=Homo sapiens OX=9606 GN=APMAP PE=1 SV=2	45	15	15	46.5
Q7Z7G0	ABI3BP	Target of Nesh-SH3 OS=Homo sapiens OX=9606 GN=ABI3BP PE=1 SV=2	20	16	16	117.8
P05107	ITGB2	Integrin beta-2 OS=Homo sapiens OX=9606 GN=ITGB2 PE=1 SV=3	53	33	32	84.7
P31949	S100A11	Protein S100-A11 OS=Homo sapiens OX=9606 GN=S100A11 PE=1 SV=2	34	3	3	11.7
P17661	DES	Desmin OS=Homo sapiens OX=9606 GN=DES PE=1 SV=3	60	26	23	53.5
Q969X1	TMBIM1	Protein lifeguard 3 OS=Homo sapiens OX=9606 GN=TMBIM1 PE=1 SV=2	5	2	2	34.6
Q13510	ASAH1	Acid ceramidase OS=Homo sapiens OX=9606 GN=ASAH1 PE=1 SV=5	34	11	11	44.6
O00767	SCD	Stearoyl-CoA desaturase OS=Homo sapiens OX=9606 GN=SCD PE=1 SV=2	6	2	2	41.5
Q8WUD1	RAB2B	Ras-related protein Rab-2B OS=Homo sapiens OX=9606 GN=RAB2B PE=1 SV=1	57	11	4	24.2
P48739	PITPNB	Phosphatidylinositol transfer protein beta isoform OS=Homo sapiens OX=9606 GN=PITPNB PE=1 SV=2	20	5	4	31.5
P04003	C4BPA	C4b-binding protein alpha chain OS=Homo sapiens OX=9606 GN=C4BPA PE=1 SV=2	46	24	24	67
P04844	RPN2	Dolichyl-diphosphooligosaccharide--protein glycosyltransferase subunit 2 OS=Homo sapiens OX=9606 GN=RPN2 PE=1 SV=3	42	18	18	69.2
Q9NP72	RAB18	Ras-related protein Rab-18 OS=Homo sapiens OX=9606 GN=RAB18 PE=1 SV=1	57	9	9	23
Q9Y639	NPTN	Neuroplastin OS=Homo sapiens OX=9606 GN=NPTN PE=1 SV=2	11	5	5	44.4
P06702	S100A9	Protein S100-A9 OS=Homo sapiens OX=9606 GN=S100A9 PE=1 SV=1	82	8	8	13.2
P04196	HRG	Histidine-rich glycoprotein OS=Homo sapiens OX=9606 GN=HRG PE=1 SV=1	19	9	9	59.5
O15173	PGRMC2	Membrane-associated progesterone receptor component 2 OS=Homo sapiens OX=9606 GN=PGRMC2 PE=1 SV=1	47	10	8	23.8
O15400	STX7	Syntaxin-7 OS=Homo sapiens OX=9606 GN=STX7 PE=1 SV=4	58	10	9	29.8
P30405	PPIF	Peptidyl-prolyl cis-trans isomerase F, mitochondrial OS=Homo sapiens OX=9606 GN=PPIF PE=1 SV=1	37	7	6	22
P25789	PSMA4	Proteasome subunit alpha type-4 OS=Homo sapiens OX=9606 GN=PSMA4 PE=1 SV=1	39	9	9	29.5
P02794	FTH1	Ferritin heavy chain OS=Homo sapiens OX=9606 GN=FTH1 PE=1 SV=2	42	7	7	21.2
Q9NTK5	OLA1	Obg-like ATPase 1 OS=Homo sapiens OX=9606 GN=OLA1 PE=1 SV=2	42	15	15	44.7
Q14156	EFR3A	Protein EFR3 homolog A OS=Homo sapiens OX=9606 GN=EFR3A PE=1 SV=2	24	16	16	92.9
P22303	ACHE	Acetylcholinesterase OS=Homo sapiens OX=9606 GN=ACHE PE=1 SV=1	23	10	10	67.8
P33176	KIF5B	Kinesin-1 heavy chain OS=Homo sapiens OX=9606 GN=KIF5B PE=1 SV=1	28	23	23	109.6
P13639	EEF2	Elongation factor 2 OS=Homo sapiens OX=9606 GN=EEF2 PE=1 SV=4	45	30	30	95.3
Q99584	S100A13	Protein S100-A13 OS=Homo sapiens OX=9606 GN=S100A13 PE=1 SV=1	49	6	6	11.5
P42892	ECE1	Endothelin-converting enzyme 1 OS=Homo sapiens OX=9606 GN=ECE1 PE=1 SV=2	20	13	13	87.1
O94919	ENDOD1	Endonuclease domain-containing 1 protein OS=Homo sapiens OX=9606 GN=ENDOD1 PE=1 SV=2	35	10	10	55
Q13418	ILK	Integrin-linked protein kinase OS=Homo sapiens OX=9606 GN=ILK PE=1 SV=2	21	9	9	51.4
Q16698	DECR1	2,4-dienoyl-CoA reductase [(3E)-enoyl-CoA-producing], mitochondrial OS=Homo sapiens OX=9606 GN=DECR1 PE=1 SV=1	38	10	10	36
Q9BX67	JAM3	Junctional adhesion molecule C OS=Homo sapiens OX=9606 GN=JAM3 PE=1 SV=1	29	7	7	35
P00747	PLG	Plasminogen OS=Homo sapiens OX=9606 GN=PLG PE=1 SV=2	49	34	34	90.5
P13796	LCP1	Plastin-2 OS=Homo sapiens OX=9606 GN=LCP1 PE=1 SV=6	52	25	20	70.2
P61158	ACTR3	Actin-related protein 3 OS=Homo sapiens OX=9606 GN=ACTR3 PE=1 SV=3	48	16	16	47.3
Q86VB7	CD163	Scavenger receptor cysteine-rich type 1 protein M130 OS=Homo sapiens OX=9606 GN=CD163 PE=1 SV=2	25	23	23	125.4
P54709	ATP1B3	Sodium/potassium-transporting ATPase subunit beta-3 OS=Homo sapiens OX=9606 GN=ATP1B3 PE=1 SV=1	30	8	8	31.5
P55786	NPEPPS	Puromycin-sensitive aminopeptidase OS=Homo sapiens OX=9606 GN=NPEPPS PE=1 SV=2	20	17	17	103.2
P01111	NRAS	GTPase NRas OS=Homo sapiens OX=9606 GN=NRAS PE=1 SV=1	64	8	2	21.2
P60981	DSTN	Destrin OS=Homo sapiens OX=9606 GN=DSTN PE=1 SV=3	58	8	7	18.5
Q8N5K1	CISD2	CDGSH iron-sulfur domain-containing protein 2 OS=Homo sapiens OX=9606 GN=CISD2 PE=1 SV=1	47	6	6	15.3
Q9Y277	VDAC3	Voltage-dependent anion-selective channel protein 3 OS=Homo sapiens OX=9606 GN=VDAC3 PE=1 SV=1	43	10	9	30.6
O43242	PSMD3	26S proteasome non-ATPase regulatory subunit 3 OS=Homo sapiens OX=9606 GN=PSMD3 PE=1 SV=2	31	14	14	60.9
P36871	PGM1	Phosphoglucomutase-1 OS=Homo sapiens OX=9606 GN=PGM1 PE=1 SV=3	38	18	18	61.4
P30533	LRPAP1	Alpha-2-macroglobulin receptor-associated protein OS=Homo sapiens OX=9606 GN=LRPAP1 PE=1 SV=1	42	14	14	41.4
P00918	CA2	Carbonic anhydrase 2 OS=Homo sapiens OX=9606 GN=CA2 PE=1 SV=2	62	13	13	29.2
Q16658	FSCN1	Fascin OS=Homo sapiens OX=9606 GN=FSCN1 PE=1 SV=3	33	13	13	54.5
Q14240	EIF4A2	Eukaryotic initiation factor 4A-II OS=Homo sapiens OX=9606 GN=EIF4A2 PE=1 SV=2	38	12	6	46.4
O60749	SNX2	Sorting nexin-2 OS=Homo sapiens OX=9606 GN=SNX2 PE=1 SV=2	25	12	10	58.4
P20962	PTMS	Parathymosin OS=Homo sapiens OX=9606 GN=PTMS PE=1 SV=2	24	4	4	11.5
P12259	F5	Coagulation factor V OS=Homo sapiens OX=9606 GN=F5 PE=1 SV=4	14	28	28	251.5
Q00325	SLC25A3	Solute carrier family 25 member 3 OS=Homo sapiens OX=9606 GN=SLC25A3 PE=1 SV=2	24	7	7	40.1
P13861	PRKAR2A	cAMP-dependent protein kinase type II-alpha regulatory subunit OS=Homo sapiens OX=9606 GN=PRKAR2A PE=1 SV=2	46	15	13	45.5
P01008	SERPINC1	Antithrombin-III OS=Homo sapiens OX=9606 GN=SERPINC1 PE=1 SV=1	46	21	21	52.6
P46821	MAP1B	Microtubule-associated protein 1B OS=Homo sapiens OX=9606 GN=MAP1B PE=1 SV=2	17	34	33	270.5
Q9H7M9	VSIR	V-type immunoglobulin domain-containing suppressor of T-cell activation OS=Homo sapiens OX=9606 GN=VSIR PE=1 SV=3	21	5	5	33.9
Q5ZPR3	CD276	CD276 antigen OS=Homo sapiens OX=9606 GN=CD276 PE=1 SV=1	11	4	4	57.2
P04080	CSTB	Cystatin-B OS=Homo sapiens OX=9606 GN=CSTB PE=1 SV=2	55	4	4	11.1
Q14195	DPYSL3	Dihydropyrimidinase-related protein 3 OS=Homo sapiens OX=9606 GN=DPYSL3 PE=1 SV=1	36	15	12	61.9
P33527	ABCC1	Multidrug resistance-associated protein 1 OS=Homo sapiens OX=9606 GN=ABCC1 PE=1 SV=3	16	19	19	171.5
P14324	FDPS	Farnesyl pyrophosphate synthase OS=Homo sapiens OX=9606 GN=FDPS PE=1 SV=4	13	5	5	48.2
P17612	PRKACA	cAMP-dependent protein kinase catalytic subunit alpha OS=Homo sapiens OX=9606 GN=PRKACA PE=1 SV=2	21	7	4	40.6
P05771	PRKCB	Protein kinase C beta type OS=Homo sapiens OX=9606 GN=PRKCB PE=1 SV=4	27	14	10	76.8
P52566	ARHGDIB	Rho GDP-dissociation inhibitor 2 OS=Homo sapiens OX=9606 GN=ARHGDIB PE=1 SV=3	63	10	10	23
P40121	CAPG	Macrophage-capping protein OS=Homo sapiens OX=9606 GN=CAPG PE=1 SV=2	29	7	7	38.5
O94832	MYO1D	Unconventional myosin-Id OS=Homo sapiens OX=9606 GN=MYO1D PE=1 SV=2	25	23	21	116.1
Q53TN4	CYBRD1	Plasma membrane ascorbate-dependent reductase CYBRD1 OS=Homo sapiens OX=9606 GN=CYBRD1 PE=1 SV=1	19	5	5	31.6
P11169	SLC2A3	Solute carrier family 2, facilitated glucose transporter member 3 OS=Homo sapiens OX=9606 GN=SLC2A3 PE=1 SV=1	13	7	7	53.9
Q13642	FHL1	Four and a half LIM domains protein 1 OS=Homo sapiens OX=9606 GN=FHL1 PE=1 SV=4	35	9	9	36.2
P00441	SOD1	Superoxide dismutase [Cu-Zn] OS=Homo sapiens OX=9606 GN=SOD1 PE=1 SV=2	51	7	7	15.9
Q709C8	VPS13C	Intermembrane lipid transfer protein VPS13C OS=Homo sapiens OX=9606 GN=VPS13C PE=1 SV=1	14	39	39	422.1
P01116	KRAS	GTPase KRas OS=Homo sapiens OX=9606 GN=KRAS PE=1 SV=1	59	7	2	21.6
O00161	SNAP23	Synaptosomal-associated protein 23 OS=Homo sapiens OX=9606 GN=SNAP23 PE=1 SV=1	51	8	8	23.3
O43747	AP1G1	AP-1 complex subunit gamma-1 OS=Homo sapiens OX=9606 GN=AP1G1 PE=1 SV=5	9	7	7	91.3
P24539	ATP5PB	ATP synthase F(0) complex subunit B1, mitochondrial OS=Homo sapiens OX=9606 GN=ATP5PB PE=1 SV=2	22	6	6	28.9
P12821	ACE	Angiotensin-converting enzyme OS=Homo sapiens OX=9606 GN=ACE PE=1 SV=1	21	21	21	149.6
Q969T9	WBP2	WW domain-binding protein 2 OS=Homo sapiens OX=9606 GN=WBP2 PE=1 SV=1	15	4	4	28.1
P09497	CLTB	Clathrin light chain B OS=Homo sapiens OX=9606 GN=CLTB PE=1 SV=1	15	5	5	25.2
Q13464	ROCK1	Rho-associated protein kinase 1 OS=Homo sapiens OX=9606 GN=ROCK1 PE=1 SV=1	28	34	31	158.1
P39656	DDOST	Dolichyl-diphosphooligosaccharide--protein glycosyltransferase 48 kDa subunit OS=Homo sapiens OX=9606 GN=DDOST PE=1 SV=4	34	11	11	50.8
P56199	ITGA1	Integrin alpha-1 OS=Homo sapiens OX=9606 GN=ITGA1 PE=1 SV=2	13	11	11	130.8
P40227	CCT6A	T-complex protein 1 subunit zeta OS=Homo sapiens OX=9606 GN=CCT6A PE=1 SV=3	34	14	14	58
Q9NX63	CHCHD3	MICOS complex subunit MIC19 OS=Homo sapiens OX=9606 GN=CHCHD3 PE=1 SV=1	36	8	8	26.1
P24043	LAMA2	Laminin subunit alpha-2 OS=Homo sapiens OX=9606 GN=LAMA2 PE=1 SV=4	24	59	59	343.7
P36578	RPL4	Large ribosomal subunit protein uL4 OS=Homo sapiens OX=9606 GN=RPL4 PE=1 SV=5	24	10	10	47.7
P35232	PHB1	Prohibitin 1 OS=Homo sapiens OX=9606 GN=PHB1 PE=1 SV=1	52	11	11	29.8
Q04656	ATP7A	Copper-transporting ATPase 1 OS=Homo sapiens OX=9606 GN=ATP7A PE=1 SV=4	9	11	10	163.3
Q5HYI8	RABL3	Rab-like protein 3 OS=Homo sapiens OX=9606 GN=RABL3 PE=1 SV=1	5	1	1	26.4
P09972	ALDOC	Fructose-bisphosphate aldolase C OS=Homo sapiens OX=9606 GN=ALDOC PE=1 SV=2	47	14	9	39.4
Q9Y6M5	SLC30A1	Proton-coupled zinc antiporter SLC30A1 OS=Homo sapiens OX=9606 GN=SLC30A1 PE=1 SV=3	16	6	6	55.3
P24752	ACAT1	Acetyl-CoA acetyltransferase, mitochondrial OS=Homo sapiens OX=9606 GN=ACAT1 PE=1 SV=1	29	11	11	45.2
P35527	KRT9	Keratin, type I cytoskeletal 9 OS=Homo sapiens OX=9606 GN=KRT9 PE=1 SV=3	67	34	33	62
P01011	SERPINA3	Alpha-1-antichymotrypsin OS=Homo sapiens OX=9606 GN=SERPINA3 PE=1 SV=2	46	15	15	47.6
Q9NR31	SAR1A	Small COPII coat GTPase SAR1A OS=Homo sapiens OX=9606 GN=SAR1A PE=1 SV=1	37	7	4	22.4
Q9C0C2	TNKS1BP1	182 kDa tankyrase-1-binding protein OS=Homo sapiens OX=9606 GN=TNKS1BP1 PE=1 SV=4	20	25	25	181.7
P16152	CBR1	Carbonyl reductase [NADPH] 1 OS=Homo sapiens OX=9606 GN=CBR1 PE=1 SV=3	50	9	7	30.4
P01861	IGHG4	Immunoglobulin heavy constant gamma 4 OS=Homo sapiens OX=9606 GN=IGHG4 PE=1 SV=2	34	10	4	43.8
P22307	SCP2	Sterol carrier protein 2 OS=Homo sapiens OX=9606 GN=SCP2 PE=1 SV=2	12	8	8	59
P52565	ARHGDIA	Rho GDP-dissociation inhibitor 1 OS=Homo sapiens OX=9606 GN=ARHGDIA PE=1 SV=3	44	6	6	23.2
Q96AQ6	PBXIP1	Pre-B-cell leukemia transcription factor-interacting protein 1 OS=Homo sapiens OX=9606 GN=PBXIP1 PE=1 SV=1	23	14	14	80.6
O43175	PHGDH	D-3-phosphoglycerate dehydrogenase OS=Homo sapiens OX=9606 GN=PHGDH PE=1 SV=4	29	12	12	56.6
Q9NVD7	PARVA	Alpha-parvin OS=Homo sapiens OX=9606 GN=PARVA PE=1 SV=1	30	7	5	42.2
P61247	RPS3A	Small ribosomal subunit protein eS1 OS=Homo sapiens OX=9606 GN=RPS3A PE=1 SV=2	33	8	8	29.9
Q12907	LMAN2	Vesicular integral-membrane protein VIP36 OS=Homo sapiens OX=9606 GN=LMAN2 PE=1 SV=1	32	9	9	40.2
Q02218	OGDH	2-oxoglutarate dehydrogenase complex component E1 OS=Homo sapiens OX=9606 GN=OGDH PE=1 SV=3	26	20	20	115.9
Q15833	STXBP2	Syntaxin-binding protein 2 OS=Homo sapiens OX=9606 GN=STXBP2 PE=1 SV=2	44	19	19	66.4
Q96HE7	ERO1A	ERO1-like protein alpha OS=Homo sapiens OX=9606 GN=ERO1A PE=1 SV=2	25	9	9	54.4
P11234	RALB	Ras-related protein Ral-B OS=Homo sapiens OX=9606 GN=RALB PE=1 SV=1	45	7	4	23.4
Q14204	DYNC1H1	Cytoplasmic dynein 1 heavy chain 1 OS=Homo sapiens OX=9606 GN=DYNC1H1 PE=1 SV=5	31	119	119	532.1
P78371	CCT2	T-complex protein 1 subunit beta OS=Homo sapiens OX=9606 GN=CCT2 PE=1 SV=4	48	19	19	57.5
Q9UHQ9	CYB5R1	NADH-cytochrome b5 reductase 1 OS=Homo sapiens OX=9606 GN=CYB5R1 PE=1 SV=1	38	11	11	34.1
O75116	ROCK2	Rho-associated protein kinase 2 OS=Homo sapiens OX=9606 GN=ROCK2 PE=1 SV=4	24	32	29	160.8
P43487	RANBP1	Ran-specific GTPase-activating protein OS=Homo sapiens OX=9606 GN=RANBP1 PE=1 SV=1	19	4	4	23.3
O43866	CD5L	CD5 antigen-like OS=Homo sapiens OX=9606 GN=CD5L PE=1 SV=1	61	20	20	38.1
P20340	RAB6A	Ras-related protein Rab-6A OS=Homo sapiens OX=9606 GN=RAB6A PE=1 SV=3	48	9	3	23.6
Q9NZ01	TECR	Very-long-chain enoyl-CoA reductase OS=Homo sapiens OX=9606 GN=TECR PE=1 SV=1	18	6	6	36
P13647	KRT5	Keratin, type II cytoskeletal 5 OS=Homo sapiens OX=9606 GN=KRT5 PE=1 SV=3	44	31	15	62.3
Q6YN16	HSDL2	Hydroxysteroid dehydrogenase-like protein 2 OS=Homo sapiens OX=9606 GN=HSDL2 PE=1 SV=1	26	8	8	45.4
O60313	OPA1	Dynamin-like GTPase OPA1, mitochondrial OS=Homo sapiens OX=9606 GN=OPA1 PE=1 SV=3	21	17	17	111.6
P20810	CAST	Calpastatin OS=Homo sapiens OX=9606 GN=CAST PE=1 SV=4	36	19	19	76.5
P15924	DSP	Desmoplakin OS=Homo sapiens OX=9606 GN=DSP PE=1 SV=3	24	62	62	331.6
O95479	H6PD	GDH/6PGL endoplasmic bifunctional protein OS=Homo sapiens OX=9606 GN=H6PD PE=1 SV=2	28	18	18	88.8
Q14956	GPNMB	Transmembrane glycoprotein NMB OS=Homo sapiens OX=9606 GN=GPNMB PE=1 SV=2	7	3	3	63.9
Q15075	EEA1	Early endosome antigen 1 OS=Homo sapiens OX=9606 GN=EEA1 PE=1 SV=2	45	57	57	162.4
P62805	H4C1	Histone H4 OS=Homo sapiens OX=9606 GN=H4C1 PE=1 SV=2	53	8	8	11.4
P21964	COMT	Catechol O-methyltransferase OS=Homo sapiens OX=9606 GN=COMT PE=1 SV=2	37	7	7	30
P18085	ARF4	ADP-ribosylation factor 4 OS=Homo sapiens OX=9606 GN=ARF4 PE=1 SV=3	41	6	4	20.5
P23528	CFL1	Cofilin-1 OS=Homo sapiens OX=9606 GN=CFL1 PE=1 SV=3	66	13	9	18.5
P14384	CPM	Carboxypeptidase M OS=Homo sapiens OX=9606 GN=CPM PE=1 SV=2	29	10	10	50.5
Q9HBI1	PARVB	Beta-parvin OS=Homo sapiens OX=9606 GN=PARVB PE=1 SV=1	15	5	3	41.7
Q14112	NID2	Nidogen-2 OS=Homo sapiens OX=9606 GN=NID2 PE=1 SV=3	17	18	17	151.2
P36969	GPX4	Phospholipid hydroperoxide glutathione peroxidase GPX4 OS=Homo sapiens OX=9606 GN=GPX4 PE=1 SV=3	45	9	9	22.2
Q9NV96	TMEM30A	Cell cycle control protein 50A OS=Homo sapiens OX=9606 GN=TMEM30A PE=1 SV=1	22	7	7	40.7
P21266	GSTM3	Glutathione S-transferase Mu 3 OS=Homo sapiens OX=9606 GN=GSTM3 PE=1 SV=3	56	11	10	26.5
Q9UBG0	MRC2	C-type mannose receptor 2 OS=Homo sapiens OX=9606 GN=MRC2 PE=1 SV=2	18	20	20	166.6
Q99829	CPNE1	Copine-1 OS=Homo sapiens OX=9606 GN=CPNE1 PE=1 SV=1	22	9	9	59
P45974	USP5	Ubiquitin carboxyl-terminal hydrolase 5 OS=Homo sapiens OX=9606 GN=USP5 PE=1 SV=2	28	18	18	95.7
P36955	SERPINF1	Pigment epithelium-derived factor OS=Homo sapiens OX=9606 GN=SERPINF1 PE=1 SV=4	31	10	10	46.3
Q13131	PRKAA1	5'-AMP-activated protein kinase catalytic subunit alpha-1 OS=Homo sapiens OX=9606 GN=PRKAA1 PE=1 SV=4	23	12	12	64
P31930	UQCRC1	Cytochrome b-c1 complex subunit 1, mitochondrial OS=Homo sapiens OX=9606 GN=UQCRC1 PE=1 SV=3	35	12	12	52.6
Q96CX2	KCTD12	BTB/POZ domain-containing protein KCTD12 OS=Homo sapiens OX=9606 GN=KCTD12 PE=1 SV=1	47	11	11	35.7
P49257	LMAN1	Protein ERGIC-53 OS=Homo sapiens OX=9606 GN=LMAN1 PE=1 SV=2	20	9	9	57.5
P35998	PSMC2	26S proteasome regulatory subunit 7 OS=Homo sapiens OX=9606 GN=PSMC2 PE=1 SV=3	38	13	13	48.6
P35221	CTNNA1	Catenin alpha-1 OS=Homo sapiens OX=9606 GN=CTNNA1 PE=1 SV=1	32	23	16	100
P05388	RPLP0	Large ribosomal subunit protein uL10 OS=Homo sapiens OX=9606 GN=RPLP0 PE=1 SV=1	44	10	10	34.3
P07203	GPX1	Glutathione peroxidase 1 OS=Homo sapiens OX=9606 GN=GPX1 PE=1 SV=4	48	7	7	22.1
Q9UQ80	PA2G4	Proliferation-associated protein 2G4 OS=Homo sapiens OX=9606 GN=PA2G4 PE=1 SV=3	30	9	9	43.8
Q9BTU6	PI4K2A	Phosphatidylinositol 4-kinase type 2-alpha OS=Homo sapiens OX=9606 GN=PI4K2A PE=1 SV=1	25	11	11	54
P11279	LAMP1	Lysosome-associated membrane glycoprotein 1 OS=Homo sapiens OX=9606 GN=LAMP1 PE=1 SV=3	16	7	7	44.9
Q8TCJ2	STT3B	Dolichyl-diphosphooligosaccharide--protein glycosyltransferase subunit STT3B OS=Homo sapiens OX=9606 GN=STT3B PE=1 SV=1	6	7	6	93.6
P04216	THY1	Thy-1 membrane glycoprotein OS=Homo sapiens OX=9606 GN=THY1 PE=1 SV=2	24	3	3	17.9
P19652	ORM2	Alpha-1-acid glycoprotein 2 OS=Homo sapiens OX=9606 GN=ORM2 PE=1 SV=2	36	6	5	23.6
A0A804HLA8	GNG5B	Guanine nucleotide-binding protein G(I)/G(S)/G(O) subunit gamma-5B OS=Homo sapiens OX=9606 GN=GNG5B PE=3 SV=1	13	1	1	7.2
Q6UVK1	CSPG4	Chondroitin sulfate proteoglycan 4 OS=Homo sapiens OX=9606 GN=CSPG4 PE=1 SV=2	12	16	16	250.4
Q9Y5Z4	HEBP2	Heme-binding protein 2 OS=Homo sapiens OX=9606 GN=HEBP2 PE=1 SV=1	46	8	8	22.9
P10321	HLA-C	HLA class I histocompatibility antigen, C alpha chain OS=Homo sapiens OX=9606 GN=HLA-C PE=1 SV=3	39	11	4	40.6
Q8N139	ABCA6	ATP-binding cassette sub-family A member 6 OS=Homo sapiens OX=9606 GN=ABCA6 PE=1 SV=2	14	18	17	184.2
Q4KMQ2	ANO6	Anoctamin-6 OS=Homo sapiens OX=9606 GN=ANO6 PE=1 SV=2	21	17	17	106.1
P08174	CD55	Complement decay-accelerating factor OS=Homo sapiens OX=9606 GN=CD55 PE=1 SV=4	23	7	7	41.4
Q14315	FLNC	Filamin-C OS=Homo sapiens OX=9606 GN=FLNC PE=1 SV=3	43	88	71	290.8
Q99460	PSMD1	26S proteasome non-ATPase regulatory subunit 1 OS=Homo sapiens OX=9606 GN=PSMD1 PE=1 SV=2	27	20	20	105.8
P20701	ITGAL	Integrin alpha-L OS=Homo sapiens OX=9606 GN=ITGAL PE=1 SV=3	26	23	23	128.7
P12956	XRCC6	X-ray repair cross-complementing protein 6 OS=Homo sapiens OX=9606 GN=XRCC6 PE=1 SV=2	49	25	25	69.8
P30044	PRDX5	Peroxiredoxin-5, mitochondrial OS=Homo sapiens OX=9606 GN=PRDX5 PE=1 SV=4	56	9	9	22.1
P04275	VWF	von Willebrand factor OS=Homo sapiens OX=9606 GN=VWF PE=1 SV=4	36	75	74	309.1
P17655	CAPN2	Calpain-2 catalytic subunit OS=Homo sapiens OX=9606 GN=CAPN2 PE=1 SV=6	39	19	19	79.9
Q53GQ0	HSD17B12	Very-long-chain 3-oxoacyl-CoA reductase OS=Homo sapiens OX=9606 GN=HSD17B12 PE=1 SV=2	46	10	10	34.3
P60900	PSMA6	Proteasome subunit alpha type-6 OS=Homo sapiens OX=9606 GN=PSMA6 PE=1 SV=1	46	12	12	27.4
P35580	MYH10	Myosin-10 OS=Homo sapiens OX=9606 GN=MYH10 PE=1 SV=3	38	65	46	228.9
P14923	JUP	Junction plakoglobin OS=Homo sapiens OX=9606 GN=JUP PE=1 SV=3	36	22	18	81.7
Q9Y2Q0	ATP8A1	Phospholipid-transporting ATPase IA OS=Homo sapiens OX=9606 GN=ATP8A1 PE=1 SV=1	11	10	10	131.3
P13645	KRT10	Keratin, type I cytoskeletal 10 OS=Homo sapiens OX=9606 GN=KRT10 PE=1 SV=6	58	34	28	58.8
P62195	PSMC5	26S proteasome regulatory subunit 8 OS=Homo sapiens OX=9606 GN=PSMC5 PE=1 SV=1	43	14	13	45.6
Q92734	TFG	Protein TFG OS=Homo sapiens OX=9606 GN=TFG PE=1 SV=2	27	7	7	43.4
P15088	CPA3	Mast cell carboxypeptidase A OS=Homo sapiens OX=9606 GN=CPA3 PE=1 SV=2	21	11	11	48.6
O14672	ADAM10	Disintegrin and metalloproteinase domain-containing protein 10 OS=Homo sapiens OX=9606 GN=ADAM10 PE=1 SV=1	28	15	15	84.1
Q15286	RAB35	Ras-related protein Rab-35 OS=Homo sapiens OX=9606 GN=RAB35 PE=1 SV=1	62	10	7	23
Q9Y265	RUVBL1	RuvB-like 1 OS=Homo sapiens OX=9606 GN=RUVBL1 PE=1 SV=1	34	11	11	50.2
Q06323	PSME1	Proteasome activator complex subunit 1 OS=Homo sapiens OX=9606 GN=PSME1 PE=1 SV=1	39	9	9	28.7
Q13576	IQGAP2	Ras GTPase-activating-like protein IQGAP2 OS=Homo sapiens OX=9606 GN=IQGAP2 PE=1 SV=4	24	31	31	180.5
Q92930	RAB8B	Ras-related protein Rab-8B OS=Homo sapiens OX=9606 GN=RAB8B PE=1 SV=2	59	12	5	23.6
Q15404	RSU1	Ras suppressor protein 1 OS=Homo sapiens OX=9606 GN=RSU1 PE=1 SV=3	38	9	9	31.5
O14949	UQCRQ	Cytochrome b-c1 complex subunit 8 OS=Homo sapiens OX=9606 GN=UQCRQ PE=1 SV=4	38	4	4	9.9
Q99747	NAPG	Gamma-soluble NSF attachment protein OS=Homo sapiens OX=9606 GN=NAPG PE=1 SV=1	32	9	9	34.7
P19823	ITIH2	Inter-alpha-trypsin inhibitor heavy chain H2 OS=Homo sapiens OX=9606 GN=ITIH2 PE=1 SV=2	44	29	29	106.4
P29144	TPP2	Tripeptidyl-peptidase 2 OS=Homo sapiens OX=9606 GN=TPP2 PE=1 SV=4	16	14	14	138.3
P60033	CD81	CD81 antigen OS=Homo sapiens OX=9606 GN=CD81 PE=1 SV=1	31	5	5	25.8
P37802	TAGLN2	Transgelin-2 OS=Homo sapiens OX=9606 GN=TAGLN2 PE=1 SV=3	62	9	8	22.4
P53990	IST1	IST1 homolog OS=Homo sapiens OX=9606 GN=IST1 PE=1 SV=1	20	7	7	39.7
P36957	DLST	Dihydrolipoyllysine-residue succinyltransferase component of 2-oxoglutarate dehydrogenase complex, mitochondrial OS=Homo sapiens OX=9606 GN=DLST PE=1 SV=4	22	8	8	48.7
Q9NUQ9	CYRIB	CYFIP-related Rac1 interactor B OS=Homo sapiens OX=9606 GN=CYRIB PE=1 SV=1	53	12	12	36.7
O75347	TBCA	Tubulin-specific chaperone A OS=Homo sapiens OX=9606 GN=TBCA PE=1 SV=3	35	5	5	12.8
P61204	ARF3	ADP-ribosylation factor 3 OS=Homo sapiens OX=9606 GN=ARF3 PE=1 SV=2	43	6	3	20.6
P28066	PSMA5	Proteasome subunit alpha type-5 OS=Homo sapiens OX=9606 GN=PSMA5 PE=1 SV=3	31	6	6	26.4
Q9UKK3	PARP4	Protein mono-ADP-ribosyltransferase PARP4 OS=Homo sapiens OX=9606 GN=PARP4 PE=1 SV=3	12	17	17	192.5
P21399	ACO1	Cytoplasmic aconitate hydratase OS=Homo sapiens OX=9606 GN=ACO1 PE=1 SV=3	30	19	19	98.3
Q14203	DCTN1	Dynactin subunit 1 OS=Homo sapiens OX=9606 GN=DCTN1 PE=1 SV=3	29	28	28	141.6
P25311	AZGP1	Zinc-alpha-2-glycoprotein OS=Homo sapiens OX=9606 GN=AZGP1 PE=1 SV=2	45	12	12	34.2
P13611	VCAN	Versican core protein OS=Homo sapiens OX=9606 GN=VCAN PE=1 SV=3	11	36	36	372.6
Q8TC12	RDH11	Retinol dehydrogenase 11 OS=Homo sapiens OX=9606 GN=RDH11 PE=1 SV=2	21	6	6	35.4
P06576	ATP5F1B	ATP synthase subunit beta, mitochondrial OS=Homo sapiens OX=9606 GN=ATP5F1B PE=1 SV=3	59	20	20	56.5
O60488	ACSL4	Long-chain-fatty-acid--CoA ligase 4 OS=Homo sapiens OX=9606 GN=ACSL4 PE=1 SV=2	25	13	12	79.1
P15559	NQO1	NAD(P)H dehydrogenase [quinone] 1 OS=Homo sapiens OX=9606 GN=NQO1 PE=1 SV=1	29	7	7	30.8
O15427	SLC16A3	Monocarboxylate transporter 4 OS=Homo sapiens OX=9606 GN=SLC16A3 PE=1 SV=1	18	8	8	49.4
P05026	ATP1B1	Sodium/potassium-transporting ATPase subunit beta-1 OS=Homo sapiens OX=9606 GN=ATP1B1 PE=1 SV=1	36	8	8	35
P53621	COPA	Coatomer subunit alpha OS=Homo sapiens OX=9606 GN=COPA PE=1 SV=2	25	25	25	138.3
O94804	STK10	Serine/threonine-protein kinase 10 OS=Homo sapiens OX=9606 GN=STK10 PE=1 SV=1	19	15	14	112.1
Q9UBQ0	VPS29	Vacuolar protein sorting-associated protein 29 OS=Homo sapiens OX=9606 GN=VPS29 PE=1 SV=1	26	5	5	20.5
Q14847	LASP1	LIM and SH3 domain protein 1 OS=Homo sapiens OX=9606 GN=LASP1 PE=1 SV=2	36	9	9	29.7
P62269	RPS18	Small ribosomal subunit protein uS13 OS=Homo sapiens OX=9606 GN=RPS18 PE=1 SV=3	41	8	8	17.7
P49588	AARS1	Alanine--tRNA ligase, cytoplasmic OS=Homo sapiens OX=9606 GN=AARS1 PE=1 SV=2	21	16	16	106.7
P80303	NUCB2	Nucleobindin-2 OS=Homo sapiens OX=9606 GN=NUCB2 PE=1 SV=3	44	14	14	50.2
P15311	EZR	Ezrin OS=Homo sapiens OX=9606 GN=EZR PE=1 SV=4	47	29	17	69.4
P30613	PKLR	Pyruvate kinase PKLR OS=Homo sapiens OX=9606 GN=PKLR PE=1 SV=2	18	8	7	61.8
Q9UNZ2	NSFL1C	NSFL1 cofactor p47 OS=Homo sapiens OX=9606 GN=NSFL1C PE=1 SV=2	32	11	11	40.5
P04839	CYBB	Cytochrome b-245 heavy chain OS=Homo sapiens OX=9606 GN=CYBB PE=1 SV=2	26	13	12	65.3
P62834	RAP1A	Ras-related protein Rap-1A OS=Homo sapiens OX=9606 GN=RAP1A PE=1 SV=1	76	11	3	21
P01112	HRAS	GTPase HRas OS=Homo sapiens OX=9606 GN=HRAS PE=1 SV=1	65	8	2	21.3
P39023	RPL3	Large ribosomal subunit protein uL3 OS=Homo sapiens OX=9606 GN=RPL3 PE=1 SV=2	28	13	13	46.1
P38646	HSPA9	Stress-70 protein, mitochondrial OS=Homo sapiens OX=9606 GN=HSPA9 PE=1 SV=2	38	22	21	73.6
O75558	STX11	Syntaxin-11 OS=Homo sapiens OX=9606 GN=STX11 PE=1 SV=1	41	10	10	33.2
Q9Y6M4	CSNK1G3	Casein kinase I isoform gamma-3 OS=Homo sapiens OX=9606 GN=CSNK1G3 PE=1 SV=2	15	6	2	51.4
Q9H0U4	RAB1B	Ras-related protein Rab-1B OS=Homo sapiens OX=9606 GN=RAB1B PE=1 SV=1	70	11	4	22.2
P62070	RRAS2	Ras-related protein R-Ras2 OS=Homo sapiens OX=9606 GN=RRAS2 PE=1 SV=1	62	10	8	23.4
O43301	HSPA12A	Heat shock 70 kDa protein 12A OS=Homo sapiens OX=9606 GN=HSPA12A PE=1 SV=2	25	15	13	74.9
P42566	EPS15	Epidermal growth factor receptor substrate 15 OS=Homo sapiens OX=9606 GN=EPS15 PE=1 SV=2	28	19	19	98.6
P49411	TUFM	Elongation factor Tu, mitochondrial OS=Homo sapiens OX=9606 GN=TUFM PE=1 SV=3	43	15	15	49.8
O60669	SLC16A7	Monocarboxylate transporter 2 OS=Homo sapiens OX=9606 GN=SLC16A7 PE=1 SV=2	9	5	5	52.2
P05090	APOD	Apolipoprotein D OS=Homo sapiens OX=9606 GN=APOD PE=1 SV=1	47	8	8	21.3
P09960	LTA4H	Leukotriene A-4 hydrolase OS=Homo sapiens OX=9606 GN=LTA4H PE=1 SV=2	33	17	17	69.2
P13797	PLS3	Plastin-3 OS=Homo sapiens OX=9606 GN=PLS3 PE=1 SV=4	40	20	15	70.8
O75368	SH3BGRL	Adapter SH3BGRL OS=Homo sapiens OX=9606 GN=SH3BGRL PE=1 SV=1	62	7	7	12.8
P13073	COX4I1	Cytochrome c oxidase subunit 4 isoform 1, mitochondrial OS=Homo sapiens OX=9606 GN=COX4I1 PE=1 SV=1	38	6	6	19.6
P50991	CCT4	T-complex protein 1 subunit delta OS=Homo sapiens OX=9606 GN=CCT4 PE=1 SV=4	40	16	16	57.9
P61421	ATP6V0D1	V-type proton ATPase subunit d 1 OS=Homo sapiens OX=9606 GN=ATP6V0D1 PE=1 SV=1	34	9	9	40.3
Q96DZ9	CMTM5	CKLF-like MARVEL transmembrane domain-containing protein 5 OS=Homo sapiens OX=9606 GN=CMTM5 PE=1 SV=2	17	3	3	24.6
P48506	GCLC	Glutamate--cysteine ligase catalytic subunit OS=Homo sapiens OX=9606 GN=GCLC PE=1 SV=2	16	10	10	72.7
O60437	PPL	Periplakin OS=Homo sapiens OX=9606 GN=PPL PE=1 SV=4	35	52	52	204.6
P01019	AGT	Angiotensinogen OS=Homo sapiens OX=9606 GN=AGT PE=1 SV=4	22	7	7	52
Q5JSL3	DOCK11	Dedicator of cytokinesis protein 11 OS=Homo sapiens OX=9606 GN=DOCK11 PE=1 SV=2	13	23	23	237.5
P34932	HSPA4	Heat shock 70 kDa protein 4 OS=Homo sapiens OX=9606 GN=HSPA4 PE=1 SV=4	35	22	22	94.3
P78324	SIRPA	Tyrosine-protein phosphatase non-receptor type substrate 1 OS=Homo sapiens OX=9606 GN=SIRPA PE=1 SV=2	27	12	8	54.9
P62750	RPL23A	Large ribosomal subunit protein uL23 OS=Homo sapiens OX=9606 GN=RPL23A PE=1 SV=1	38	6	6	17.7
P04233	CD74	HLA class II histocompatibility antigen gamma chain OS=Homo sapiens OX=9606 GN=CD74 PE=1 SV=3	20	5	5	33.5
P62701	RPS4X	Small ribosomal subunit protein eS4, X isoform OS=Homo sapiens OX=9606 GN=RPS4X PE=1 SV=2	50	13	13	29.6
O60506	SYNCRIP	Heterogeneous nuclear ribonucleoprotein Q OS=Homo sapiens OX=9606 GN=SYNCRIP PE=1 SV=2	26	14	11	69.6
Q9P121	NTM	Neurotrimin OS=Homo sapiens OX=9606 GN=NTM PE=1 SV=1	23	5	5	37.9
P46783	RPS10	Small ribosomal subunit protein eS10 OS=Homo sapiens OX=9606 GN=RPS10 PE=1 SV=1	27	4	4	18.9
Q9H444	CHMP4B	Charged multivesicular body protein 4b OS=Homo sapiens OX=9606 GN=CHMP4B PE=1 SV=1	30	7	7	24.9
Q15642	TRIP10	Cdc42-interacting protein 4 OS=Homo sapiens OX=9606 GN=TRIP10 PE=1 SV=3	20	11	11	68.3
P61160	ACTR2	Actin-related protein 2 OS=Homo sapiens OX=9606 GN=ACTR2 PE=1 SV=1	31	10	10	44.7
P55899	FCGRT	IgG receptor FcRn large subunit p51 OS=Homo sapiens OX=9606 GN=FCGRT PE=1 SV=1	24	7	7	39.7
P08697	SERPINF2	Alpha-2-antiplasmin OS=Homo sapiens OX=9606 GN=SERPINF2 PE=1 SV=3	37	14	14	54.5
P35241	RDX	Radixin OS=Homo sapiens OX=9606 GN=RDX PE=1 SV=1	34	22	10	68.5
Q96AC1	FERMT2	Fermitin family homolog 2 OS=Homo sapiens OX=9606 GN=FERMT2 PE=1 SV=1	43	23	23	77.8
Q9BWM7	SFXN3	Sideroflexin-3 OS=Homo sapiens OX=9606 GN=SFXN3 PE=1 SV=3	35	8	8	35.5
Q8IVF2	AHNAK2	Protein AHNAK2 OS=Homo sapiens OX=9606 GN=AHNAK2 PE=1 SV=2	31	74	73	616.2
P19827	ITIH1	Inter-alpha-trypsin inhibitor heavy chain H1 OS=Homo sapiens OX=9606 GN=ITIH1 PE=1 SV=3	36	26	26	101.3
Q9HCU0	CD248	Endosialin OS=Homo sapiens OX=9606 GN=CD248 PE=1 SV=1	8	6	6	80.8
Q14699	RFTN1	Raftlin OS=Homo sapiens OX=9606 GN=RFTN1 PE=1 SV=4	25	12	12	63.1
Q10567	AP1B1	AP-1 complex subunit beta-1 OS=Homo sapiens OX=9606 GN=AP1B1 PE=1 SV=3	33	24	13	104.5
O60884	DNAJA2	DnaJ homolog subfamily A member 2 OS=Homo sapiens OX=9606 GN=DNAJA2 PE=1 SV=1	28	9	9	45.7
Q13409	DYNC1I2	Cytoplasmic dynein 1 intermediate chain 2 OS=Homo sapiens OX=9606 GN=DYNC1I2 PE=1 SV=3	30	14	14	71.4
Q96AP7	ESAM	Endothelial cell-selective adhesion molecule OS=Homo sapiens OX=9606 GN=ESAM PE=1 SV=1	12	4	4	41.2
Q9BW30	TPPP3	Tubulin polymerization-promoting protein family member 3 OS=Homo sapiens OX=9606 GN=TPPP3 PE=1 SV=1	51	9	9	19
Q9NVA2	SEPTIN11	Septin-11 OS=Homo sapiens OX=9606 GN=SEPTIN11 PE=1 SV=3	32	12	6	49.4
Q15762	CD226	CD226 antigen OS=Homo sapiens OX=9606 GN=CD226 PE=1 SV=2	11	3	3	38.6
Q08209	PPP3CA	Protein phosphatase 3 catalytic subunit alpha OS=Homo sapiens OX=9606 GN=PPP3CA PE=1 SV=1	14	7	4	58.7
Q9HCN8	SDF2L1	Stromal cell-derived factor 2-like protein 1 OS=Homo sapiens OX=9606 GN=SDF2L1 PE=1 SV=2	14	2	2	23.6
P20742	PZP	Pregnancy zone protein OS=Homo sapiens OX=9606 GN=PZP PE=1 SV=4	28	34	26	163.8
P13010	XRCC5	X-ray repair cross-complementing protein 5 OS=Homo sapiens OX=9606 GN=XRCC5 PE=1 SV=3	42	24	24	82.7
Q96FN4	CPNE2	Copine-2 OS=Homo sapiens OX=9606 GN=CPNE2 PE=1 SV=3	35	15	14	61.2
P59998	ARPC4	Actin-related protein 2/3 complex subunit 4 OS=Homo sapiens OX=9606 GN=ARPC4 PE=1 SV=3	38	6	6	19.7
Q9P2E9	RRBP1	Ribosome-binding protein 1 OS=Homo sapiens OX=9606 GN=RRBP1 PE=1 SV=5	35	29	28	152.4
P81605	DCD	Dermcidin OS=Homo sapiens OX=9606 GN=DCD PE=1 SV=2	27	4	4	11.3
P02792	FTL	Ferritin light chain OS=Homo sapiens OX=9606 GN=FTL PE=1 SV=2	49	7	7	20
P63208	SKP1	S-phase kinase-associated protein 1 OS=Homo sapiens OX=9606 GN=SKP1 PE=1 SV=2	66	10	10	18.6
Q12884	FAP	Prolyl endopeptidase FAP OS=Homo sapiens OX=9606 GN=FAP PE=1 SV=5	19	14	13	87.7
P62847	RPS24	Small ribosomal subunit protein eS24 OS=Homo sapiens OX=9606 GN=RPS24 PE=1 SV=1	31	4	4	15.4
Q9H8H3	TMT1A	Thiol S-methyltransferase TMT1A OS=Homo sapiens OX=9606 GN=TMT1A PE=1 SV=1	18	4	4	28.3
P63096	GNAI1	Guanine nucleotide-binding protein G(i) subunit alpha-1 OS=Homo sapiens OX=9606 GN=GNAI1 PE=1 SV=2	54	15	7	40.3
P31939	ATIC	Bifunctional purine biosynthesis protein ATIC OS=Homo sapiens OX=9606 GN=ATIC PE=1 SV=3	42	16	16	64.6
Q16891	IMMT	MICOS complex subunit MIC60 OS=Homo sapiens OX=9606 GN=IMMT PE=1 SV=1	34	21	21	83.6
O95573	ACSL3	Fatty acid CoA ligase Acsl3 OS=Homo sapiens OX=9606 GN=ACSL3 PE=1 SV=3	21	11	10	80.4
O75781	PALM	Paralemmin-1 OS=Homo sapiens OX=9606 GN=PALM PE=1 SV=2	48	19	18	42.1
P19971	TYMP	Thymidine phosphorylase OS=Homo sapiens OX=9606 GN=TYMP PE=1 SV=2	38	14	14	49.9
Q96KP1	EXOC2	Exocyst complex component 2 OS=Homo sapiens OX=9606 GN=EXOC2 PE=1 SV=1	9	8	8	104
O75844	ZMPSTE24	CAAX prenyl protease 1 homolog OS=Homo sapiens OX=9606 GN=ZMPSTE24 PE=1 SV=2	19	7	7	54.8
P27338	MAOB	Amine oxidase [flavin-containing] B OS=Homo sapiens OX=9606 GN=MAOB PE=1 SV=3	35	14	11	58.7
O75390	CS	Citrate synthase, mitochondrial OS=Homo sapiens OX=9606 GN=CS PE=1 SV=2	22	10	10	51.7
P50570	DNM2	Dynamin-2 OS=Homo sapiens OX=9606 GN=DNM2 PE=1 SV=2	31	22	15	98
Q13200	PSMD2	26S proteasome non-ATPase regulatory subunit 2 OS=Homo sapiens OX=9606 GN=PSMD2 PE=1 SV=3	29	20	20	100.1
P18433	PTPRA	Receptor-type tyrosine-protein phosphatase alpha OS=Homo sapiens OX=9606 GN=PTPRA PE=1 SV=3	19	13	12	90.7
Q92781	RDH5	Retinol dehydrogenase 5 OS=Homo sapiens OX=9606 GN=RDH5 PE=1 SV=1	39	9	9	35
P06748	NPM1	Nucleophosmin OS=Homo sapiens OX=9606 GN=NPM1 PE=1 SV=2	36	9	9	32.6
Q16531	DDB1	DNA damage-binding protein 1 OS=Homo sapiens OX=9606 GN=DDB1 PE=1 SV=1	15	16	16	126.9
P08865	RPSA	Small ribosomal subunit protein uS2 OS=Homo sapiens OX=9606 GN=RPSA PE=1 SV=4	36	9	9	32.8
P41250	GARS1	Glycine--tRNA ligase OS=Homo sapiens OX=9606 GN=GARS1 PE=1 SV=3	19	13	13	83.1
P16435	POR	NADPH--cytochrome P450 reductase OS=Homo sapiens OX=9606 GN=POR PE=1 SV=2	32	16	16	76.6
P48444	ARCN1	Coatomer subunit delta OS=Homo sapiens OX=9606 GN=ARCN1 PE=1 SV=1	25	12	12	57.2
P36543	ATP6V1E1	V-type proton ATPase subunit E 1 OS=Homo sapiens OX=9606 GN=ATP6V1E1 PE=1 SV=1	32	8	8	26.1
O60664	PLIN3	Perilipin-3 OS=Homo sapiens OX=9606 GN=PLIN3 PE=1 SV=3	36	11	11	47
Q8N9N7	LRRC57	Leucine-rich repeat-containing protein 57 OS=Homo sapiens OX=9606 GN=LRRC57 PE=1 SV=1	52	10	10	26.7
P51151	RAB9A	Ras-related protein Rab-9A OS=Homo sapiens OX=9606 GN=RAB9A PE=1 SV=1	23	4	4	22.8
P68366	TUBA4A	Tubulin alpha-4A chain OS=Homo sapiens OX=9606 GN=TUBA4A PE=1 SV=1	56	19	4	49.9
P84095	RHOG	Rho-related GTP-binding protein RhoG OS=Homo sapiens OX=9606 GN=RHOG PE=1 SV=1	49	7	6	21.3
Q96JJ7	TMX3	Protein disulfide-isomerase TMX3 OS=Homo sapiens OX=9606 GN=TMX3 PE=1 SV=2	33	11	11	51.8
Q93070	ART4	Ecto-ADP-ribosyltransferase 4 OS=Homo sapiens OX=9606 GN=ART4 PE=2 SV=3	19	5	5	35.9
P62906	RPL10A	Large ribosomal subunit protein uL1 OS=Homo sapiens OX=9606 GN=RPL10A PE=1 SV=2	29	6	6	24.8
P11717	IGF2R	Cation-independent mannose-6-phosphate receptor OS=Homo sapiens OX=9606 GN=IGF2R PE=1 SV=3	21	41	41	274.2
Q9H479	FN3K	Fructosamine-3-kinase OS=Homo sapiens OX=9606 GN=FN3K PE=1 SV=1	18	5	5	35.1
P48735	IDH2	Isocitrate dehydrogenase [NADP], mitochondrial OS=Homo sapiens OX=9606 GN=IDH2 PE=1 SV=2	31	12	11	50.9
P48163	ME1	NADP-dependent malic enzyme OS=Homo sapiens OX=9606 GN=ME1 PE=1 SV=1	17	10	10	64.1
P53004	BLVRA	Biliverdin reductase A OS=Homo sapiens OX=9606 GN=BLVRA PE=1 SV=2	22	6	6	33.4
Q9UHQ4	BCAP29	B-cell receptor-associated protein 29 OS=Homo sapiens OX=9606 GN=BCAP29 PE=1 SV=2	27	9	9	28.3
P05387	RPLP2	Large ribosomal subunit protein P2 OS=Homo sapiens OX=9606 GN=RPLP2 PE=1 SV=1	92	8	7	11.7
P02656	APOC3	Apolipoprotein C-III OS=Homo sapiens OX=9606 GN=APOC3 PE=1 SV=1	54	4	4	10.8
Q8NHG7	SVIP	Small VCP/p97-interacting protein OS=Homo sapiens OX=9606 GN=SVIP PE=1 SV=1	14	1	1	8.4
Q9UL46	PSME2	Proteasome activator complex subunit 2 OS=Homo sapiens OX=9606 GN=PSME2 PE=1 SV=4	33	6	6	27.4
Q93050	ATP6V0A1	V-type proton ATPase 116 kDa subunit a 1 OS=Homo sapiens OX=9606 GN=ATP6V0A1 PE=1 SV=3	24	14	14	96.4
Q14520	HABP2	Hyaluronan-binding protein 2 OS=Homo sapiens OX=9606 GN=HABP2 PE=1 SV=1	23	11	11	62.6
O95297	MPZL1	Myelin protein zero-like protein 1 OS=Homo sapiens OX=9606 GN=MPZL1 PE=1 SV=1	18	5	5	29.1
Q13596	SNX1	Sorting nexin-1 OS=Homo sapiens OX=9606 GN=SNX1 PE=1 SV=3	22	11	9	59
P40429	RPL13A	Large ribosomal subunit protein uL13 OS=Homo sapiens OX=9606 GN=RPL13A PE=1 SV=2	19	4	4	23.6
P07954	FH	Fumarate hydratase, mitochondrial OS=Homo sapiens OX=9606 GN=FH PE=1 SV=3	31	11	11	54.6
Q4V9L6	TMEM119	Transmembrane protein 119 OS=Homo sapiens OX=9606 GN=TMEM119 PE=1 SV=1	23	6	6	29.2
P63027	VAMP2	Vesicle-associated membrane protein 2 OS=Homo sapiens OX=9606 GN=VAMP2 PE=1 SV=3	54	3	2	12.7
P43034	PAFAH1B1	Platelet-activating factor acetylhydrolase IB subunit beta OS=Homo sapiens OX=9606 GN=PAFAH1B1 PE=1 SV=2	28	11	11	46.6
Q99497	PARK7	Parkinson disease protein 7 OS=Homo sapiens OX=9606 GN=PARK7 PE=1 SV=2	56	9	9	19.9
P28161	GSTM2	Glutathione S-transferase Mu 2 OS=Homo sapiens OX=9606 GN=GSTM2 PE=1 SV=2	55	12	7	25.7
Q02543	RPL18A	Large ribosomal subunit protein eL20 OS=Homo sapiens OX=9606 GN=RPL18A PE=1 SV=2	24	4	4	20.7
P43304	GPD2	Glycerol-3-phosphate dehydrogenase, mitochondrial OS=Homo sapiens OX=9606 GN=GPD2 PE=1 SV=3	24	16	16	80.8
O15143	ARPC1B	Actin-related protein 2/3 complex subunit 1B OS=Homo sapiens OX=9606 GN=ARPC1B PE=1 SV=3	27	9	9	40.9
O75323	NIPSNAP2	Protein NipSnap homolog 2 OS=Homo sapiens OX=9606 GN=NIPSNAP2 PE=1 SV=1	19	5	5	33.7
Q08AM6	VAC14	Protein VAC14 homolog OS=Homo sapiens OX=9606 GN=VAC14 PE=1 SV=1	13	8	8	87.9
Q9UJZ1	STOML2	Stomatin-like protein 2, mitochondrial OS=Homo sapiens OX=9606 GN=STOML2 PE=1 SV=1	34	8	8	38.5
Q96RT1	ERBIN	Erbin OS=Homo sapiens OX=9606 GN=ERBIN PE=1 SV=2	14	15	15	158.2
P08648	ITGA5	Integrin alpha-5 OS=Homo sapiens OX=9606 GN=ITGA5 PE=1 SV=2	15	11	11	114.5
O43169	CYB5B	Cytochrome b5 type B OS=Homo sapiens OX=9606 GN=CYB5B PE=1 SV=3	19	3	3	16.7
Q96KP4	CNDP2	Cytosolic non-specific dipeptidase OS=Homo sapiens OX=9606 GN=CNDP2 PE=1 SV=2	36	13	13	52.8
P16930	FAH	Fumarylacetoacetase OS=Homo sapiens OX=9606 GN=FAH PE=1 SV=2	22	7	7	46.3
P08237	PFKM	ATP-dependent 6-phosphofructokinase, muscle type OS=Homo sapiens OX=9606 GN=PFKM PE=1 SV=2	24	14	13	85.1
Q9NRZ7	AGPAT3	1-acyl-sn-glycerol-3-phosphate acyltransferase gamma OS=Homo sapiens OX=9606 GN=AGPAT3 PE=1 SV=1	13	5	5	43.4
P62241	RPS8	Small ribosomal subunit protein eS8 OS=Homo sapiens OX=9606 GN=RPS8 PE=1 SV=2	48	9	9	24.2
P05198	EIF2S1	Eukaryotic translation initiation factor 2 subunit 1 OS=Homo sapiens OX=9606 GN=EIF2S1 PE=1 SV=3	42	11	11	36.1
Q9Y5Y7	LYVE1	Lymphatic vessel endothelial hyaluronic acid receptor 1 OS=Homo sapiens OX=9606 GN=LYVE1 PE=1 SV=2	18	7	7	35.2
P53007	SLC25A1	Tricarboxylate transport protein, mitochondrial OS=Homo sapiens OX=9606 GN=SLC25A1 PE=1 SV=2	21	7	7	34
P54577	YARS1	Tyrosine--tRNA ligase, cytoplasmic OS=Homo sapiens OX=9606 GN=YARS1 PE=1 SV=4	16	9	9	59.1
P08962	CD63	CD63 antigen OS=Homo sapiens OX=9606 GN=CD63 PE=1 SV=2	16	3	3	25.6
P19256	CD58	Lymphocyte function-associated antigen 3 OS=Homo sapiens OX=9606 GN=CD58 PE=1 SV=1	13	3	3	28.1
P30084	ECHS1	Enoyl-CoA hydratase, mitochondrial OS=Homo sapiens OX=9606 GN=ECHS1 PE=1 SV=4	47	10	10	31.4
Q9UNF0	PACSIN2	Protein kinase C and casein kinase substrate in neurons protein 2 OS=Homo sapiens OX=9606 GN=PACSIN2 PE=1 SV=2	22	10	10	55.7
Q14019	COTL1	Coactosin-like protein OS=Homo sapiens OX=9606 GN=COTL1 PE=1 SV=3	39	7	7	15.9
Q8NBI5	SLC43A3	Equilibrative nucleobase transporter 1 OS=Homo sapiens OX=9606 GN=SLC43A3 PE=1 SV=2	2	1	1	54.5
P05164	MPO	Myeloperoxidase OS=Homo sapiens OX=9606 GN=MPO PE=1 SV=1	56	34	30	83.8
Q13561	DCTN2	Dynactin subunit 2 OS=Homo sapiens OX=9606 GN=DCTN2 PE=1 SV=4	44	13	13	44.2
Q9Y376	CAB39	Calcium-binding protein 39 OS=Homo sapiens OX=9606 GN=CAB39 PE=1 SV=1	35	12	11	39.8
P09486	SPARC	SPARC OS=Homo sapiens OX=9606 GN=SPARC PE=1 SV=1	27	7	7	34.6
P29622	SERPINA4	Kallistatin OS=Homo sapiens OX=9606 GN=SERPINA4 PE=1 SV=3	19	7	7	48.5
P54578	USP14	Ubiquitin carboxyl-terminal hydrolase 14 OS=Homo sapiens OX=9606 GN=USP14 PE=1 SV=3	30	12	12	56
O75695	RP2	Protein XRP2 OS=Homo sapiens OX=9606 GN=RP2 PE=1 SV=4	28	8	8	39.6
P17927	CR1	Complement receptor type 1 OS=Homo sapiens OX=9606 GN=CR1 PE=1 SV=3	32	29	29	223.5
P10909	CLU	Clusterin OS=Homo sapiens OX=9606 GN=CLU PE=1 SV=1	35	15	15	52.5
Q70J99	UNC13D	Protein unc-13 homolog D OS=Homo sapiens OX=9606 GN=UNC13D PE=1 SV=1	13	11	11	123.2
P25788	PSMA3	Proteasome subunit alpha type-3 OS=Homo sapiens OX=9606 GN=PSMA3 PE=1 SV=2	25	7	7	28.4
Q03169	TNFAIP2	Tumor necrosis factor alpha-induced protein 2 OS=Homo sapiens OX=9606 GN=TNFAIP2 PE=1 SV=2	32	18	18	72.6
O00483	NDUFA4	Cytochrome c oxidase subunit NDUFA4 OS=Homo sapiens OX=9606 GN=NDUFA4 PE=1 SV=1	32	3	3	9.4
P12882	MYH1	Myosin-1 OS=Homo sapiens OX=9606 GN=MYH1 PE=1 SV=3	56	110	20	223
P61020	RAB5B	Ras-related protein Rab-5B OS=Homo sapiens OX=9606 GN=RAB5B PE=1 SV=1	65	10	7	23.7
Q9Y6W5	WASF2	Actin-binding protein WASF2 OS=Homo sapiens OX=9606 GN=WASF2 PE=1 SV=3	28	11	11	54.3
O95831	AIFM1	Apoptosis-inducing factor 1, mitochondrial OS=Homo sapiens OX=9606 GN=AIFM1 PE=1 SV=1	26	12	12	66.9
Q13724	MOGS	Mannosyl-oligosaccharide glucosidase OS=Homo sapiens OX=9606 GN=MOGS PE=1 SV=5	16	11	11	91.9
Q9UBI6	GNG12	Guanine nucleotide-binding protein G(I)/G(S)/G(O) subunit gamma-12 OS=Homo sapiens OX=9606 GN=GNG12 PE=1 SV=3	61	5	5	8
Q9Y394	DHRS7	Dehydrogenase/reductase SDR family member 7 OS=Homo sapiens OX=9606 GN=DHRS7 PE=1 SV=1	36	8	8	38.3
Q96CW1	AP2M1	AP-2 complex subunit mu OS=Homo sapiens OX=9606 GN=AP2M1 PE=1 SV=2	35	12	12	49.6
Q9UIW2	PLXNA1	Plexin-A1 OS=Homo sapiens OX=9606 GN=PLXNA1 PE=1 SV=3	10	18	13	210.9
Q96LD4	TRIM47	E3 ubiquitin-protein ligase TRIM47 OS=Homo sapiens OX=9606 GN=TRIM47 PE=1 SV=2	22	10	10	69.5
P20618	PSMB1	Proteasome subunit beta type-1 OS=Homo sapiens OX=9606 GN=PSMB1 PE=1 SV=2	32	6	6	26.5
Q9Y2J2	EPB41L3	Band 4.1-like protein 3 OS=Homo sapiens OX=9606 GN=EPB41L3 PE=1 SV=2	27	24	17	120.6
P07225	PROS1	Vitamin K-dependent protein S OS=Homo sapiens OX=9606 GN=PROS1 PE=1 SV=1	36	18	18	75.1
P68371	TUBB4B	Tubulin beta-4B chain OS=Homo sapiens OX=9606 GN=TUBB4B PE=1 SV=1	65	20	1	49.8
Q99805	TM9SF2	Transmembrane 9 superfamily member 2 OS=Homo sapiens OX=9606 GN=TM9SF2 PE=1 SV=1	16	8	8	75.7
Q8TCT9	HM13	Minor histocompatibility antigen H13 OS=Homo sapiens OX=9606 GN=HM13 PE=1 SV=1	21	7	7	41.5
P01742	IGHV1-69	Immunoglobulin heavy variable 1-69 OS=Homo sapiens OX=9606 GN=IGHV1-69 PE=1 SV=2	15	2	1	12.7
Q15370	ELOB	Elongin-B OS=Homo sapiens OX=9606 GN=ELOB PE=1 SV=1	28	4	4	13.1
P17301	ITGA2	Integrin alpha-2 OS=Homo sapiens OX=9606 GN=ITGA2 PE=1 SV=2	16	15	15	129.2
P62826	RAN	GTP-binding nuclear protein Ran OS=Homo sapiens OX=9606 GN=RAN PE=1 SV=3	42	7	7	24.4
P62266	RPS23	Small ribosomal subunit protein uS12 OS=Homo sapiens OX=9606 GN=RPS23 PE=1 SV=3	44	5	5	15.8
P53618	COPB1	Coatomer subunit beta OS=Homo sapiens OX=9606 GN=COPB1 PE=1 SV=3	19	15	15	107.1
P38606	ATP6V1A	V-type proton ATPase catalytic subunit A OS=Homo sapiens OX=9606 GN=ATP6V1A PE=1 SV=2	34	16	16	68.3
P17980	PSMC3	26S proteasome regulatory subunit 6A OS=Homo sapiens OX=9606 GN=PSMC3 PE=1 SV=3	40	14	14	49.2
O94979	SEC31A	Protein transport protein Sec31A OS=Homo sapiens OX=9606 GN=SEC31A PE=1 SV=3	12	13	13	132.9
P11413	G6PD	Glucose-6-phosphate 1-dehydrogenase OS=Homo sapiens OX=9606 GN=G6PD PE=1 SV=4	31	12	12	59.2
O75351	VPS4B	Vacuolar protein sorting-associated protein 4B OS=Homo sapiens OX=9606 GN=VPS4B PE=1 SV=2	36	13	10	49.3
Q15366	PCBP2	Poly(rC)-binding protein 2 OS=Homo sapiens OX=9606 GN=PCBP2 PE=1 SV=1	39	10	6	38.6
Q99961	SH3GL1	Endophilin-A2 OS=Homo sapiens OX=9606 GN=SH3GL1 PE=1 SV=1	16	5	5	41.5
P47755	CAPZA2	F-actin-capping protein subunit alpha-2 OS=Homo sapiens OX=9606 GN=CAPZA2 PE=1 SV=3	60	10	8	32.9
P23458	JAK1	Tyrosine-protein kinase JAK1 OS=Homo sapiens OX=9606 GN=JAK1 PE=1 SV=2	15	16	16	133.2
P13489	RNH1	Ribonuclease inhibitor OS=Homo sapiens OX=9606 GN=RNH1 PE=1 SV=2	55	18	18	49.9
Q9H223	EHD4	EH domain-containing protein 4 OS=Homo sapiens OX=9606 GN=EHD4 PE=1 SV=1	46	18	14	61.1
Q9HC38	GLOD4	Glyoxalase domain-containing protein 4 OS=Homo sapiens OX=9606 GN=GLOD4 PE=1 SV=1	29	8	8	34.8
O75935	DCTN3	Dynactin subunit 3 OS=Homo sapiens OX=9606 GN=DCTN3 PE=1 SV=1	24	5	5	21.1
Q9UHW9	SLC12A6	Solute carrier family 12 member 6 OS=Homo sapiens OX=9606 GN=SLC12A6 PE=1 SV=2	10	11	7	127.5
Q92629	SGCD	Delta-sarcoglycan OS=Homo sapiens OX=9606 GN=SGCD PE=1 SV=2	28	6	6	32.1
O43399	TPD52L2	Tumor protein D54 OS=Homo sapiens OX=9606 GN=TPD52L2 PE=1 SV=2	48	9	9	22.2
P28072	PSMB6	Proteasome subunit beta type-6 OS=Homo sapiens OX=9606 GN=PSMB6 PE=1 SV=4	23	6	6	25.3
Q9UII2	ATP5IF1	ATPase inhibitor, mitochondrial OS=Homo sapiens OX=9606 GN=ATP5IF1 PE=1 SV=1	14	2	2	12.2
P22626	HNRNPA2B1	Heterogeneous nuclear ribonucleoproteins A2/B1 OS=Homo sapiens OX=9606 GN=HNRNPA2B1 PE=1 SV=2	28	8	6	37.4
P51888	PRELP	Prolargin OS=Homo sapiens OX=9606 GN=PRELP PE=1 SV=1	33	10	10	43.8
O14983	ATP2A1	Sarcoplasmic/endoplasmic reticulum calcium ATPase 1 OS=Homo sapiens OX=9606 GN=ATP2A1 PE=1 SV=1	36	29	15	110.2
P21980	TGM2	Protein-glutamine gamma-glutamyltransferase 2 OS=Homo sapiens OX=9606 GN=TGM2 PE=1 SV=2	40	22	22	77.3
P12109	COL6A1	Collagen alpha-1(VI) chain OS=Homo sapiens OX=9606 GN=COL6A1 PE=1 SV=3	38	31	31	108.5
O15498	YKT6	Synaptobrevin homolog YKT6 OS=Homo sapiens OX=9606 GN=YKT6 PE=1 SV=1	45	9	9	22.4
Q8N4L2	PIP4P2	Type 2 phosphatidylinositol 4,5-bisphosphate 4-phosphatase OS=Homo sapiens OX=9606 GN=PIP4P2 PE=1 SV=1	23	3	3	28.1
P62191	PSMC1	26S proteasome regulatory subunit 4 OS=Homo sapiens OX=9606 GN=PSMC1 PE=1 SV=1	40	15	14	49.2
Q02878	RPL6	Large ribosomal subunit protein eL6 OS=Homo sapiens OX=9606 GN=RPL6 PE=1 SV=3	43	12	12	32.7
Q7Z4R8	C6orf120	UPF0669 protein C6orf120 OS=Homo sapiens OX=9606 GN=C6orf120 PE=1 SV=1	17	2	2	20.8
P07814	EPRS1	Bifunctional glutamate/proline--tRNA ligase OS=Homo sapiens OX=9606 GN=EPRS1 PE=1 SV=5	13	16	16	170.5
Q14974	KPNB1	Importin subunit beta-1 OS=Homo sapiens OX=9606 GN=KPNB1 PE=1 SV=2	26	18	18	97.1
P22105	TNXB	Tenascin-X OS=Homo sapiens OX=9606 GN=TNXB PE=1 SV=5	35	98	98	458.1
Q5T619	ZNF648	Zinc finger protein 648 OS=Homo sapiens OX=9606 GN=ZNF648 PE=1 SV=1	2	1	1	62.3
Q15363	TMED2	Transmembrane emp24 domain-containing protein 2 OS=Homo sapiens OX=9606 GN=TMED2 PE=1 SV=1	32	6	6	22.7
P08754	GNAI3	Guanine nucleotide-binding protein G(i) subunit alpha-3 OS=Homo sapiens OX=9606 GN=GNAI3 PE=1 SV=3	57	15	8	40.5
P61952	GNG11	Guanine nucleotide-binding protein G(I)/G(S)/G(O) subunit gamma-11 OS=Homo sapiens OX=9606 GN=GNG11 PE=1 SV=1	27	2	2	8.5
P00450	CP	Ceruloplasmin OS=Homo sapiens OX=9606 GN=CP PE=1 SV=2	44	38	38	122.1
P13598	ICAM2	Intercellular adhesion molecule 2 OS=Homo sapiens OX=9606 GN=ICAM2 PE=1 SV=2	15	3	3	30.6
Q14980	NUMA1	Nuclear mitotic apparatus protein 1 OS=Homo sapiens OX=9606 GN=NUMA1 PE=1 SV=2	25	47	46	238.1
O95782	AP2A1	AP-2 complex subunit alpha-1 OS=Homo sapiens OX=9606 GN=AP2A1 PE=1 SV=3	31	25	15	107.5
P02649	APOE	Apolipoprotein E OS=Homo sapiens OX=9606 GN=APOE PE=1 SV=1	69	20	20	36.1
O60234	GMFG	Glia maturation factor gamma OS=Homo sapiens OX=9606 GN=GMFG PE=1 SV=1	27	4	3	16.8
Q9C0C9	UBE2O	(E3-independent) E2 ubiquitin-conjugating enzyme OS=Homo sapiens OX=9606 GN=UBE2O PE=1 SV=3	8	8	8	141.2
Q6UX06	OLFM4	Olfactomedin-4 OS=Homo sapiens OX=9606 GN=OLFM4 PE=1 SV=1	28	11	11	57.2
O75882	ATRN	Attractin OS=Homo sapiens OX=9606 GN=ATRN PE=1 SV=2	6	9	9	158.4
Q01105	SET	Protein SET OS=Homo sapiens OX=9606 GN=SET PE=1 SV=3	25	6	6	33.5
P05155	SERPING1	Plasma protease C1 inhibitor OS=Homo sapiens OX=9606 GN=SERPING1 PE=1 SV=2	28	13	13	55.1
Q05655	PRKCD	Protein kinase C delta type OS=Homo sapiens OX=9606 GN=PRKCD PE=1 SV=2	24	15	14	77.5
O60701	UGDH	UDP-glucose 6-dehydrogenase OS=Homo sapiens OX=9606 GN=UGDH PE=1 SV=1	56	19	19	55
P46977	STT3A	Dolichyl-diphosphooligosaccharide--protein glycosyltransferase subunit STT3A OS=Homo sapiens OX=9606 GN=STT3A PE=1 SV=2	13	8	7	80.5
Q7LBR1	CHMP1B	Charged multivesicular body protein 1b OS=Homo sapiens OX=9606 GN=CHMP1B PE=1 SV=1	11	3	3	22.1
O96000	NDUFB10	NADH dehydrogenase [ubiquinone] 1 beta subcomplex subunit 10 OS=Homo sapiens OX=9606 GN=NDUFB10 PE=1 SV=3	27	4	4	20.8
Q07955	SRSF1	Serine/arginine-rich splicing factor 1 OS=Homo sapiens OX=9606 GN=SRSF1 PE=1 SV=2	21	5	5	27.7
Q9ULQ1	TPCN1	Two pore channel protein 1 OS=Homo sapiens OX=9606 GN=TPCN1 PE=1 SV=3	4	3	3	94.1
P18077	RPL35A	Large ribosomal subunit protein eL33 OS=Homo sapiens OX=9606 GN=RPL35A PE=1 SV=2	34	5	5	12.5
P61088	UBE2N	Ubiquitin-conjugating enzyme E2 N OS=Homo sapiens OX=9606 GN=UBE2N PE=1 SV=1	66	7	7	17.1
Q9UNM6	PSMD13	26S proteasome non-ATPase regulatory subunit 13 OS=Homo sapiens OX=9606 GN=PSMD13 PE=1 SV=2	22	8	8	42.9
Q13885	TUBB2A	Tubulin beta-2A chain OS=Homo sapiens OX=9606 GN=TUBB2A PE=1 SV=1	57	18	2	49.9
Q12999	TSPAN31	Tetraspanin-31 OS=Homo sapiens OX=9606 GN=TSPAN31 PE=1 SV=1	3	1	1	23
P09871	C1S	Complement C1s subcomponent OS=Homo sapiens OX=9606 GN=C1S PE=1 SV=1	43	21	20	76.6
P01768	IGHV3-30	Immunoglobulin heavy variable 3-30 OS=Homo sapiens OX=9606 GN=IGHV3-30 PE=1 SV=2	38	4	2	12.9
P18124	RPL7	Large ribosomal subunit protein uL30 OS=Homo sapiens OX=9606 GN=RPL7 PE=1 SV=1	40	10	10	29.2
P50552	VASP	Vasodilator-stimulated phosphoprotein OS=Homo sapiens OX=9606 GN=VASP PE=1 SV=3	42	13	13	39.8
P83731	RPL24	Large ribosomal subunit protein eL24 OS=Homo sapiens OX=9606 GN=RPL24 PE=1 SV=1	25	5	5	17.8
P50135	HNMT	Histamine N-methyltransferase OS=Homo sapiens OX=9606 GN=HNMT PE=1 SV=1	28	6	6	33.3
Q9BS26	ERP44	Endoplasmic reticulum resident protein 44 OS=Homo sapiens OX=9606 GN=ERP44 PE=1 SV=1	32	11	11	46.9
P12081	HARS1	Histidine--tRNA ligase, cytoplasmic OS=Homo sapiens OX=9606 GN=HARS1 PE=1 SV=2	12	6	6	57.4
P62249	RPS16	Small ribosomal subunit protein uS9 OS=Homo sapiens OX=9606 GN=RPS16 PE=1 SV=2	45	7	7	16.4
P35237	SERPINB6	Serpin B6 OS=Homo sapiens OX=9606 GN=SERPINB6 PE=1 SV=3	45	13	13	42.6
P11310	ACADM	Medium-chain specific acyl-CoA dehydrogenase, mitochondrial OS=Homo sapiens OX=9606 GN=ACADM PE=1 SV=1	21	7	7	46.6
Q6ZMJ2	SCARA5	Scavenger receptor class A member 5 OS=Homo sapiens OX=9606 GN=SCARA5 PE=1 SV=1	33	13	13	54
O00232	PSMD12	26S proteasome non-ATPase regulatory subunit 12 OS=Homo sapiens OX=9606 GN=PSMD12 PE=1 SV=3	25	9	9	52.9
Q96FZ7	CHMP6	Charged multivesicular body protein 6 OS=Homo sapiens OX=9606 GN=CHMP6 PE=1 SV=3	28	4	4	23.5
Q9Y3B3	TMED7	Transmembrane emp24 domain-containing protein 7 OS=Homo sapiens OX=9606 GN=TMED7 PE=1 SV=2	27	6	6	25.2
Q07020	RPL18	Large ribosomal subunit protein eL18 OS=Homo sapiens OX=9606 GN=RPL18 PE=1 SV=2	29	5	5	21.6
Q15365	PCBP1	Poly(rC)-binding protein 1 OS=Homo sapiens OX=9606 GN=PCBP1 PE=1 SV=2	37	9	5	37.5
Q9BZG1	RAB34	Ras-related protein Rab-34 OS=Homo sapiens OX=9606 GN=RAB34 PE=1 SV=1	47	10	10	29
A0A0B4J1U7	IGHV6-1	Immunoglobulin heavy variable 6-1 OS=Homo sapiens OX=9606 GN=IGHV6-1 PE=3 SV=1	40	4	4	13.5
Q9Y281	CFL2	Cofilin-2 OS=Homo sapiens OX=9606 GN=CFL2 PE=1 SV=1	66	11	7	18.7
P17213	BPI	Bactericidal permeability-increasing protein OS=Homo sapiens OX=9606 GN=BPI PE=1 SV=4	26	8	8	53.9
O15533	TAPBP	Tapasin OS=Homo sapiens OX=9606 GN=TAPBP PE=1 SV=2	2	1	1	47.5
Q9NY15	STAB1	Stabilin-1 OS=Homo sapiens OX=9606 GN=STAB1 PE=1 SV=3	15	28	28	275.3
P01591	JCHAIN	Immunoglobulin J chain OS=Homo sapiens OX=9606 GN=JCHAIN PE=1 SV=4	67	9	9	18.1
P61006	RAB8A	Ras-related protein Rab-8A OS=Homo sapiens OX=9606 GN=RAB8A PE=1 SV=1	58	11	4	23.7
Q92973	TNPO1	Transportin-1 OS=Homo sapiens OX=9606 GN=TNPO1 PE=1 SV=2	13	10	8	102.3
O75923	DYSF	Dysferlin OS=Homo sapiens OX=9606 GN=DYSF PE=1 SV=1	32	51	47	237.1
Q8NBX0	SCCPDH	Saccharopine dehydrogenase-like oxidoreductase OS=Homo sapiens OX=9606 GN=SCCPDH PE=1 SV=1	23	7	7	47.1
Q96BM9	ARL8A	ADP-ribosylation factor-like protein 8A OS=Homo sapiens OX=9606 GN=ARL8A PE=1 SV=1	39	6	3	21.4
P48960	ADGRE5	Adhesion G protein-coupled receptor E5 OS=Homo sapiens OX=9606 GN=ADGRE5 PE=1 SV=4	19	11	9	91.8
Q9UIJ7	AK3	GTP:AMP phosphotransferase AK3, mitochondrial OS=Homo sapiens OX=9606 GN=AK3 PE=1 SV=4	38	8	8	25.6
P61586	RHOA	Transforming protein RhoA OS=Homo sapiens OX=9606 GN=RHOA PE=1 SV=1	55	10	3	21.8
P35542	SAA4	Serum amyloid A-4 protein OS=Homo sapiens OX=9606 GN=SAA4 PE=1 SV=2	28	5	5	14.7
Q86UP2	KTN1	Kinectin OS=Homo sapiens OX=9606 GN=KTN1 PE=1 SV=1	14	17	17	156.2
P11217	PYGM	Glycogen phosphorylase, muscle form OS=Homo sapiens OX=9606 GN=PYGM PE=1 SV=6	40	28	21	97
P28482	MAPK1	Mitogen-activated protein kinase 1 OS=Homo sapiens OX=9606 GN=MAPK1 PE=1 SV=3	39	11	7	41.4
P55290	CDH13	Cadherin-13 OS=Homo sapiens OX=9606 GN=CDH13 PE=1 SV=1	23	13	13	78.2
Q13557	CAMK2D	Calcium/calmodulin-dependent protein kinase type II subunit delta OS=Homo sapiens OX=9606 GN=CAMK2D PE=1 SV=3	21	7	5	56.3
Q8NB49	ATP11C	Phospholipid-transporting ATPase IG OS=Homo sapiens OX=9606 GN=ATP11C PE=1 SV=3	17	14	13	129.4
O75340	PDCD6	Programmed cell death protein 6 OS=Homo sapiens OX=9606 GN=PDCD6 PE=1 SV=1	45	6	6	21.9
P58546	MTPN	Myotrophin OS=Homo sapiens OX=9606 GN=MTPN PE=1 SV=2	29	3	3	12.9
P99999	CYCS	Cytochrome c OS=Homo sapiens OX=9606 GN=CYCS PE=1 SV=2	18	2	2	11.7
P01701	IGLV1-51	Immunoglobulin lambda variable 1-51 OS=Homo sapiens OX=9606 GN=IGLV1-51 PE=1 SV=2	14	2	2	12.2
Q9Y5X3	SNX5	Sorting nexin-5 OS=Homo sapiens OX=9606 GN=SNX5 PE=1 SV=1	25	10	9	46.8
P08571	CD14	Monocyte differentiation antigen CD14 OS=Homo sapiens OX=9606 GN=CD14 PE=1 SV=2	25	8	8	40.1
P34741	SDC2	Syndecan-2 OS=Homo sapiens OX=9606 GN=SDC2 PE=1 SV=2	19	5	5	22.1
Q96F85	CNRIP1	CB1 cannabinoid receptor-interacting protein 1 OS=Homo sapiens OX=9606 GN=CNRIP1 PE=1 SV=1	21	3	3	18.6
Q9NZW5	PALS2	Protein PALS2 OS=Homo sapiens OX=9606 GN=PALS2 PE=1 SV=2	18	10	9	61.1
P08603	CFH	Complement factor H OS=Homo sapiens OX=9606 GN=CFH PE=1 SV=4	44	42	38	139
P29350	PTPN6	Tyrosine-protein phosphatase non-receptor type 6 OS=Homo sapiens OX=9606 GN=PTPN6 PE=1 SV=1	36	18	18	67.5
Q13425	SNTB2	Beta-2-syntrophin OS=Homo sapiens OX=9606 GN=SNTB2 PE=1 SV=1	22	9	8	57.9
O60486	PLXNC1	Plexin-C1 OS=Homo sapiens OX=9606 GN=PLXNC1 PE=1 SV=1	20	27	24	175.6
P51692	STAT5B	Signal transducer and activator of transcription 5B OS=Homo sapiens OX=9606 GN=STAT5B PE=1 SV=2	18	13	13	89.8
P06858	LPL	Lipoprotein lipase OS=Homo sapiens OX=9606 GN=LPL PE=1 SV=1	12	5	5	53.1
P49419	ALDH7A1	Alpha-aminoadipic semialdehyde dehydrogenase OS=Homo sapiens OX=9606 GN=ALDH7A1 PE=1 SV=5	26	11	11	58.5
P20645	M6PR	Cation-dependent mannose-6-phosphate receptor OS=Homo sapiens OX=9606 GN=M6PR PE=1 SV=1	28	7	7	31
P49755	TMED10	Transmembrane emp24 domain-containing protein 10 OS=Homo sapiens OX=9606 GN=TMED10 PE=1 SV=2	33	6	6	25
Q9BWS9	CHID1	Chitinase domain-containing protein 1 OS=Homo sapiens OX=9606 GN=CHID1 PE=1 SV=1	20	8	8	44.9
O43837	IDH3B	Isocitrate dehydrogenase [NAD] subunit beta, mitochondrial OS=Homo sapiens OX=9606 GN=IDH3B PE=1 SV=2	9	4	4	42.2
P22059	OSBP	Oxysterol-binding protein 1 OS=Homo sapiens OX=9606 GN=OSBP PE=1 SV=1	15	9	9	89.4
Q15008	PSMD6	26S proteasome non-ATPase regulatory subunit 6 OS=Homo sapiens OX=9606 GN=PSMD6 PE=1 SV=1	30	12	12	45.5
Q9Y678	COPG1	Coatomer subunit gamma-1 OS=Homo sapiens OX=9606 GN=COPG1 PE=1 SV=1	28	19	17	97.7
P31040	SDHA	Succinate dehydrogenase [ubiquinone] flavoprotein subunit, mitochondrial OS=Homo sapiens OX=9606 GN=SDHA PE=1 SV=2	23	10	10	72.6
Q15691	MAPRE1	Microtubule-associated protein RP/EB family member 1 OS=Homo sapiens OX=9606 GN=MAPRE1 PE=1 SV=3	34	7	7	30
Q92954	PRG4	Proteoglycan 4 OS=Homo sapiens OX=9606 GN=PRG4 PE=1 SV=3	19	24	24	151
Q9H4G0	EPB41L1	Band 4.1-like protein 1 OS=Homo sapiens OX=9606 GN=EPB41L1 PE=1 SV=2	16	11	9	98.4
P24534	EEF1B2	Elongation factor 1-beta OS=Homo sapiens OX=9606 GN=EEF1B2 PE=1 SV=3	32	6	5	24.7
Q9P126	CLEC1B	C-type lectin domain family 1 member B OS=Homo sapiens OX=9606 GN=CLEC1B PE=1 SV=2	4	1	1	26.6
P50225	SULT1A1	Sulfotransferase 1A1 OS=Homo sapiens OX=9606 GN=SULT1A1 PE=1 SV=3	29	8	4	34.1
P35573	AGL	Glycogen debranching enzyme OS=Homo sapiens OX=9606 GN=AGL PE=1 SV=3	20	24	24	174.7
Q8TAF3	WDR48	WD repeat-containing protein 48 OS=Homo sapiens OX=9606 GN=WDR48 PE=1 SV=1	7	4	4	76.2
O14791	APOL1	Apolipoprotein L1 OS=Homo sapiens OX=9606 GN=APOL1 PE=1 SV=5	38	14	13	43.9
Q9BUP3	HTATIP2	Oxidoreductase HTATIP2 OS=Homo sapiens OX=9606 GN=HTATIP2 PE=1 SV=2	22	5	5	27
P52907	CAPZA1	F-actin-capping protein subunit alpha-1 OS=Homo sapiens OX=9606 GN=CAPZA1 PE=1 SV=3	58	10	8	32.9
Q06033	ITIH3	Inter-alpha-trypsin inhibitor heavy chain H3 OS=Homo sapiens OX=9606 GN=ITIH3 PE=1 SV=2	33	22	22	99.8
Q96D15	RCN3	Reticulocalbin-3 OS=Homo sapiens OX=9606 GN=RCN3 PE=1 SV=1	29	7	7	37.5
Q6YHK3	CD109	CD109 antigen OS=Homo sapiens OX=9606 GN=CD109 PE=1 SV=2	15	16	16	161.6
Q13618	CUL3	Cullin-3 OS=Homo sapiens OX=9606 GN=CUL3 PE=1 SV=2	18	13	12	88.9
Q9UHD8	SEPTIN9	Septin-9 OS=Homo sapiens OX=9606 GN=SEPTIN9 PE=1 SV=2	24	11	11	65.4
P01860	IGHG3	Immunoglobulin heavy constant gamma 3 OS=Homo sapiens OX=9606 GN=IGHG3 PE=1 SV=3	35	12	4	49.1
O95466	FMNL1	Formin-like protein 1 OS=Homo sapiens OX=9606 GN=FMNL1 PE=1 SV=3	26	26	24	121.8
P20700	LMNB1	Lamin-B1 OS=Homo sapiens OX=9606 GN=LMNB1 PE=1 SV=2	40	20	19	66.4
O95202	LETM1	Mitochondrial proton/calcium exchanger protein OS=Homo sapiens OX=9606 GN=LETM1 PE=1 SV=1	16	9	9	83.3
P16150	SPN	Leukosialin OS=Homo sapiens OX=9606 GN=SPN PE=1 SV=1	25	6	6	40.3
P05452	CLEC3B	Tetranectin OS=Homo sapiens OX=9606 GN=CLEC3B PE=1 SV=3	42	6	6	22.5
Q9BWH2	FUNDC2	FUN14 domain-containing protein 2 OS=Homo sapiens OX=9606 GN=FUNDC2 PE=1 SV=2	11	2	2	20.7
P0C0L5	C4B	Complement C4-B OS=Homo sapiens OX=9606 GN=C4B PE=1 SV=2	43	56	4	192.6
P04632	CAPNS1	Calpain small subunit 1 OS=Homo sapiens OX=9606 GN=CAPNS1 PE=1 SV=1	66	9	9	28.3
Q16134	ETFDH	Electron transfer flavoprotein-ubiquinone oxidoreductase, mitochondrial OS=Homo sapiens OX=9606 GN=ETFDH PE=1 SV=2	24	11	11	68.5
P04156	PRNP	Major prion protein OS=Homo sapiens OX=9606 GN=PRNP PE=1 SV=1	15	4	4	27.6
P01031	C5	Complement C5 OS=Homo sapiens OX=9606 GN=C5 PE=1 SV=4	40	49	49	188.2
P50502	ST13	Hsc70-interacting protein OS=Homo sapiens OX=9606 GN=ST13 PE=1 SV=2	16	5	5	41.3
Q9NX14	NDUFB11	NADH dehydrogenase [ubiquinone] 1 beta subcomplex subunit 11, mitochondrial OS=Homo sapiens OX=9606 GN=NDUFB11 PE=1 SV=1	7	1	1	17.3
P49207	RPL34	Large ribosomal subunit protein eL34 OS=Homo sapiens OX=9606 GN=RPL34 PE=1 SV=3	43	7	7	13.3
Q00577	PURA	Transcriptional activator protein Pur-alpha OS=Homo sapiens OX=9606 GN=PURA PE=1 SV=2	32	6	6	34.9
P62280	RPS11	Small ribosomal subunit protein uS17 OS=Homo sapiens OX=9606 GN=RPS11 PE=1 SV=3	33	6	6	18.4
P48047	ATP5PO	ATP synthase subunit O, mitochondrial OS=Homo sapiens OX=9606 GN=ATP5PO PE=1 SV=1	44	7	7	23.3
P51911	CNN1	Calponin-1 OS=Homo sapiens OX=9606 GN=CNN1 PE=1 SV=2	19	4	4	33.2
P31689	DNAJA1	DnaJ homolog subfamily A member 1 OS=Homo sapiens OX=9606 GN=DNAJA1 PE=1 SV=2	21	7	7	44.8
P02461	COL3A1	Collagen alpha-1(III) chain OS=Homo sapiens OX=9606 GN=COL3A1 PE=1 SV=4	16	17	17	138.5
Q9BV40	VAMP8	Vesicle-associated membrane protein 8 OS=Homo sapiens OX=9606 GN=VAMP8 PE=1 SV=1	30	3	3	11.4
Q01813	PFKP	ATP-dependent 6-phosphofructokinase, platelet type OS=Homo sapiens OX=9606 GN=PFKP PE=1 SV=2	24	15	13	85.5
Q16795	NDUFA9	NADH dehydrogenase [ubiquinone] 1 alpha subcomplex subunit 9, mitochondrial OS=Homo sapiens OX=9606 GN=NDUFA9 PE=1 SV=2	33	9	9	42.5
Q7L8C5	SYT13	Synaptotagmin-13 OS=Homo sapiens OX=9606 GN=SYT13 PE=1 SV=1	3	1	1	46.9
Q9P035	HACD3	Very-long-chain (3R)-3-hydroxyacyl-CoA dehydratase 3 OS=Homo sapiens OX=9606 GN=HACD3 PE=1 SV=2	14	4	4	43.1
P42766	RPL35	Large ribosomal subunit protein uL29 OS=Homo sapiens OX=9606 GN=RPL35 PE=1 SV=2	20	3	3	14.5
P25686	DNAJB2	DnaJ homolog subfamily B member 2 OS=Homo sapiens OX=9606 GN=DNAJB2 PE=1 SV=3	26	7	7	35.6
P79483	HLA-DRB3	HLA class II histocompatibility antigen, DR beta 3 chain OS=Homo sapiens OX=9606 GN=HLA-DRB3 PE=1 SV=1	25	6	3	29.9
Q07021	C1QBP	Complement component 1 Q subcomponent-binding protein, mitochondrial OS=Homo sapiens OX=9606 GN=C1QBP PE=1 SV=1	25	4	4	31.3
P12110	COL6A2	Collagen alpha-2(VI) chain OS=Homo sapiens OX=9606 GN=COL6A2 PE=1 SV=4	24	21	21	108.5
Q969E2	SCAMP4	Secretory carrier-associated membrane protein 4 OS=Homo sapiens OX=9606 GN=SCAMP4 PE=1 SV=1	12	3	3	25.7
P22748	CA4	Carbonic anhydrase 4 OS=Homo sapiens OX=9606 GN=CA4 PE=1 SV=2	26	8	8	35
Q9NY33	DPP3	Dipeptidyl peptidase 3 OS=Homo sapiens OX=9606 GN=DPP3 PE=1 SV=2	25	12	12	82.5
P61978	HNRNPK	Heterogeneous nuclear ribonucleoprotein K OS=Homo sapiens OX=9606 GN=HNRNPK PE=1 SV=1	32	11	11	50.9
P10515	DLAT	Dihydrolipoyllysine-residue acetyltransferase component of pyruvate dehydrogenase complex, mitochondrial OS=Homo sapiens OX=9606 GN=DLAT PE=1 SV=3	19	8	8	69
Q9UNH7	SNX6	Sorting nexin-6 OS=Homo sapiens OX=9606 GN=SNX6 PE=1 SV=1	27	10	9	46.6
P19440	GGT1	Glutathione hydrolase 1 proenzyme OS=Homo sapiens OX=9606 GN=GGT1 PE=1 SV=2	20	11	11	61.4
Q4KMP7	TBC1D10B	TBC1 domain family member 10B OS=Homo sapiens OX=9606 GN=TBC1D10B PE=1 SV=3	6	4	4	87.1
P02748	C9	Complement component C9 OS=Homo sapiens OX=9606 GN=C9 PE=1 SV=2	42	21	21	63.1
P13804	ETFA	Electron transfer flavoprotein subunit alpha, mitochondrial OS=Homo sapiens OX=9606 GN=ETFA PE=1 SV=1	37	9	9	35.1
A0A075B6I0	IGLV8-61	Immunoglobulin lambda variable 8-61 OS=Homo sapiens OX=9606 GN=IGLV8-61 PE=3 SV=7	20	3	3	12.8
P11532	DMD	Dystrophin OS=Homo sapiens OX=9606 GN=DMD PE=1 SV=3	3	9	8	426.5
P48449	LSS	Lanosterol synthase OS=Homo sapiens OX=9606 GN=LSS PE=1 SV=1	20	11	11	83.3
Q9P0L0	VAPA	Vesicle-associated membrane protein-associated protein A OS=Homo sapiens OX=9606 GN=VAPA PE=1 SV=3	26	5	4	27.9
Q9NZR1	TMOD2	Tropomodulin-2 OS=Homo sapiens OX=9606 GN=TMOD2 PE=1 SV=1	22	8	7	39.6
A0A075B6R9	IGKV2D-24	Probable non-functional immunoglobulin kappa variable 2D-24 OS=Homo sapiens OX=9606 GN=IGKV2D-24 PE=1 SV=1	11	1	1	13.1
Q14766	LTBP1	Latent-transforming growth factor beta-binding protein 1 OS=Homo sapiens OX=9606 GN=LTBP1 PE=1 SV=4	5	6	6	186.7
Q14696	MESD	LRP chaperone MESD OS=Homo sapiens OX=9606 GN=MESD PE=1 SV=2	14	3	3	26.1
P01780	IGHV3-7	Immunoglobulin heavy variable 3-7 OS=Homo sapiens OX=9606 GN=IGHV3-7 PE=1 SV=2	32	4	2	12.9
P18621	RPL17	Large ribosomal subunit protein uL22 OS=Homo sapiens OX=9606 GN=RPL17 PE=1 SV=3	30	5	4	21.4
Q6NUK1	SLC25A24	Mitochondrial adenyl nucleotide antiporter SLC25A24 OS=Homo sapiens OX=9606 GN=SLC25A24 PE=1 SV=2	26	11	11	53.3
Q92608	DOCK2	Dedicator of cytokinesis protein 2 OS=Homo sapiens OX=9606 GN=DOCK2 PE=1 SV=2	18	29	27	211.8
O95674	CDS2	Phosphatidate cytidylyltransferase 2 OS=Homo sapiens OX=9606 GN=CDS2 PE=1 SV=1	17	6	6	51.4
P10114	RAP2A	Ras-related protein Rap-2a OS=Homo sapiens OX=9606 GN=RAP2A PE=1 SV=1	48	8	3	20.6
Q16610	ECM1	Extracellular matrix protein 1 OS=Homo sapiens OX=9606 GN=ECM1 PE=1 SV=2	32	12	12	60.6
P50238	CRIP1	Cysteine-rich protein 1 OS=Homo sapiens OX=9606 GN=CRIP1 PE=1 SV=3	21	2	2	8.5
P22234	PAICS	Bifunctional phosphoribosylaminoimidazole carboxylase/phosphoribosylaminoimidazole succinocarboxamide synthetase OS=Homo sapiens OX=9606 GN=PAICS PE=1 SV=3	29	10	10	47
Q86X55	CARM1	Histone-arginine methyltransferase CARM1 OS=Homo sapiens OX=9606 GN=CARM1 PE=1 SV=3	7	4	4	65.8
Q99719	SEPTIN5	Septin-5 OS=Homo sapiens OX=9606 GN=SEPTIN5 PE=1 SV=1	18	5	5	42.8
P08236	GUSB	Beta-glucuronidase OS=Homo sapiens OX=9606 GN=GUSB PE=1 SV=2	11	7	7	74.7
P49247	RPIA	Ribose-5-phosphate isomerase OS=Homo sapiens OX=9606 GN=RPIA PE=1 SV=3	22	6	6	33.2
Q9BRQ8	AIFM2	Ferroptosis suppressor protein 1 OS=Homo sapiens OX=9606 GN=AIFM2 PE=1 SV=1	23	7	7	40.5
O14980	XPO1	Exportin-1 OS=Homo sapiens OX=9606 GN=XPO1 PE=1 SV=1	21	19	19	123.3
Q68D91	MBLAC2	Acyl-coenzyme A thioesterase MBLAC2 OS=Homo sapiens OX=9606 GN=MBLAC2 PE=1 SV=3	40	8	8	31.4
Q96I99	SUCLG2	Succinate--CoA ligase [GDP-forming] subunit beta, mitochondrial OS=Homo sapiens OX=9606 GN=SUCLG2 PE=1 SV=2	30	10	10	46.5
P02655	APOC2	Apolipoprotein C-II OS=Homo sapiens OX=9606 GN=APOC2 PE=1 SV=1	54	6	6	11.3
P11177	PDHB	Pyruvate dehydrogenase E1 component subunit beta, mitochondrial OS=Homo sapiens OX=9606 GN=PDHB PE=1 SV=3	21	6	6	39.2
O43633	CHMP2A	Charged multivesicular body protein 2a OS=Homo sapiens OX=9606 GN=CHMP2A PE=1 SV=1	17	3	3	25.1
Q9Y224	RTRAF	RNA transcription, translation and transport factor protein OS=Homo sapiens OX=9606 GN=RTRAF PE=1 SV=1	36	7	7	28.1
Q9BUF5	TUBB6	Tubulin beta-6 chain OS=Homo sapiens OX=9606 GN=TUBB6 PE=1 SV=1	43	13	7	49.8
Q9UMX5	NENF	Neudesin OS=Homo sapiens OX=9606 GN=NENF PE=1 SV=1	32	5	5	18.8
P28676	GCA	Grancalcin OS=Homo sapiens OX=9606 GN=GCA PE=1 SV=2	47	8	8	24
P55160	NCKAP1L	Nck-associated protein 1-like OS=Homo sapiens OX=9606 GN=NCKAP1L PE=1 SV=3	18	18	17	128.1
O00764	PDXK	Pyridoxal kinase OS=Homo sapiens OX=9606 GN=PDXK PE=1 SV=1	40	10	10	35.1
P00742	F10	Coagulation factor X OS=Homo sapiens OX=9606 GN=F10 PE=1 SV=2	24	10	10	54.7
P22676	CALB2	Calretinin OS=Homo sapiens OX=9606 GN=CALB2 PE=2 SV=2	25	6	6	31.5
Q9Y262	EIF3L	Eukaryotic translation initiation factor 3 subunit L OS=Homo sapiens OX=9606 GN=EIF3L PE=1 SV=1	17	9	9	66.7
Q9UIB8	CD84	SLAM family member 5 OS=Homo sapiens OX=9606 GN=CD84 PE=1 SV=1	20	4	4	38.8
Q9NW15	ANO10	Anoctamin-10 OS=Homo sapiens OX=9606 GN=ANO10 PE=1 SV=2	15	7	7	76.3
Q9Y266	NUDC	Nuclear migration protein nudC OS=Homo sapiens OX=9606 GN=NUDC PE=1 SV=1	39	12	12	38.2
P30048	PRDX3	Thioredoxin-dependent peroxide reductase, mitochondrial OS=Homo sapiens OX=9606 GN=PRDX3 PE=1 SV=3	29	5	5	27.7
O95747	OXSR1	Serine/threonine-protein kinase OSR1 OS=Homo sapiens OX=9606 GN=OXSR1 PE=1 SV=1	21	8	8	58
P61019	RAB2A	Ras-related protein Rab-2A OS=Homo sapiens OX=9606 GN=RAB2A PE=1 SV=1	57	10	3	23.5
O00499	BIN1	Myc box-dependent-interacting protein 1 OS=Homo sapiens OX=9606 GN=BIN1 PE=1 SV=1	21	10	9	64.7
O95299	NDUFA10	NADH dehydrogenase [ubiquinone] 1 alpha subcomplex subunit 10, mitochondrial OS=Homo sapiens OX=9606 GN=NDUFA10 PE=1 SV=1	19	5	5	40.7
P08185	SERPINA6	Corticosteroid-binding globulin OS=Homo sapiens OX=9606 GN=SERPINA6 PE=1 SV=1	12	4	4	45.1
A0A0B4J2D5	GATD3B	Putative glutamine amidotransferase-like class 1 domain-containing protein 3B, mitochondrial OS=Homo sapiens OX=9606 GN=GATD3B PE=5 SV=1	19	5	5	28.1
Q93052	LPP	Lipoma-preferred partner OS=Homo sapiens OX=9606 GN=LPP PE=1 SV=1	6	3	3	65.7
Q4LDE5	SVEP1	Sushi, von Willebrand factor type A, EGF and pentraxin domain-containing protein 1 OS=Homo sapiens OX=9606 GN=SVEP1 PE=1 SV=3	18	49	49	389.9
P14927	UQCRB	Cytochrome b-c1 complex subunit 7 OS=Homo sapiens OX=9606 GN=UQCRB PE=1 SV=2	50	6	6	13.5
Q9Y3I1	FBXO7	F-box only protein 7 OS=Homo sapiens OX=9606 GN=FBXO7 PE=1 SV=1	12	5	5	58.5
P28062	PSMB8	Proteasome subunit beta type-8 OS=Homo sapiens OX=9606 GN=PSMB8 PE=1 SV=3	12	4	4	30.3
Q02818	NUCB1	Nucleobindin-1 OS=Homo sapiens OX=9606 GN=NUCB1 PE=1 SV=4	47	19	19	53.8
P20702	ITGAX	Integrin alpha-X OS=Homo sapiens OX=9606 GN=ITGAX PE=1 SV=3	22	21	19	127.7
Q15435	PPP1R7	Protein phosphatase 1 regulatory subunit 7 OS=Homo sapiens OX=9606 GN=PPP1R7 PE=1 SV=1	26	8	8	41.5
Q68EM7	ARHGAP17	Rho GTPase-activating protein 17 OS=Homo sapiens OX=9606 GN=ARHGAP17 PE=1 SV=1	12	9	9	95.4
P61619	SEC61A1	Protein transport protein Sec61 subunit alpha isoform 1 OS=Homo sapiens OX=9606 GN=SEC61A1 PE=1 SV=2	13	5	5	52.2
O14602	EIF1AY	Eukaryotic translation initiation factor 1A, Y-chromosomal OS=Homo sapiens OX=9606 GN=EIF1AY PE=1 SV=4	28	4	4	16.4
P00966	ASS1	Argininosuccinate synthase OS=Homo sapiens OX=9606 GN=ASS1 PE=1 SV=2	28	8	8	46.5
Q96QR8	PURB	Transcriptional regulator protein Pur-beta OS=Homo sapiens OX=9606 GN=PURB PE=1 SV=3	38	7	7	33.2
P02750	LRG1	Leucine-rich alpha-2-glycoprotein OS=Homo sapiens OX=9606 GN=LRG1 PE=1 SV=2	23	6	6	38.2
P48059	LIMS1	LIM and senescent cell antigen-like-containing domain protein 1 OS=Homo sapiens OX=9606 GN=LIMS1 PE=1 SV=4	19	5	5	37.2
Q96G03	PGM2	Phosphopentomutase OS=Homo sapiens OX=9606 GN=PGM2 PE=1 SV=4	12	8	7	68.2
P15880	RPS2	Small ribosomal subunit protein uS5 OS=Homo sapiens OX=9606 GN=RPS2 PE=1 SV=2	43	11	11	31.3
Q9UL25	RAB21	Ras-related protein Rab-21 OS=Homo sapiens OX=9606 GN=RAB21 PE=1 SV=3	33	6	6	24.3
Q99816	TSG101	Tumor susceptibility gene 101 protein OS=Homo sapiens OX=9606 GN=TSG101 PE=1 SV=2	20	7	7	43.9
P39059	COL15A1	Collagen alpha-1(XV) chain OS=Homo sapiens OX=9606 GN=COL15A1 PE=1 SV=2	9	10	10	141.6
Q9NYL9	TMOD3	Tropomodulin-3 OS=Homo sapiens OX=9606 GN=TMOD3 PE=1 SV=1	26	8	6	39.6
O43760	SYNGR2	Synaptogyrin-2 OS=Homo sapiens OX=9606 GN=SYNGR2 PE=1 SV=1	9	2	2	24.8
O14950	MYL12B	Myosin regulatory light chain 12B OS=Homo sapiens OX=9606 GN=MYL12B PE=1 SV=2	66	10	3	19.8
P02747	C1QC	Complement C1q subcomponent subunit C OS=Homo sapiens OX=9606 GN=C1QC PE=1 SV=3	16	3	3	25.8
O75891	ALDH1L1	Cytosolic 10-formyltetrahydrofolate dehydrogenase OS=Homo sapiens OX=9606 GN=ALDH1L1 PE=1 SV=2	25	16	14	98.8
P60891	PRPS1	Ribose-phosphate pyrophosphokinase 1 OS=Homo sapiens OX=9606 GN=PRPS1 PE=1 SV=2	39	10	5	34.8
Q9NQR4	NIT2	Omega-amidase NIT2 OS=Homo sapiens OX=9606 GN=NIT2 PE=1 SV=1	45	10	10	30.6
P01137	TGFB1	Transforming growth factor beta-1 proprotein OS=Homo sapiens OX=9606 GN=TGFB1 PE=1 SV=3	21	6	6	44.3
Q08431	MFGE8	Lactadherin OS=Homo sapiens OX=9606 GN=MFGE8 PE=1 SV=3	44	13	13	43.1
P14209	CD99	CD99 antigen OS=Homo sapiens OX=9606 GN=CD99 PE=1 SV=1	13	2	2	18.8
A0A0B4J1V0	IGHV3-15	Immunoglobulin heavy variable 3-15 OS=Homo sapiens OX=9606 GN=IGHV3-15 PE=3 SV=1	26	3	2	12.9
O00533	CHL1	Neural cell adhesion molecule L1-like protein OS=Homo sapiens OX=9606 GN=CHL1 PE=1 SV=4	16	14	14	135
Q8IZ81	ELMOD2	ELMO domain-containing protein 2 OS=Homo sapiens OX=9606 GN=ELMOD2 PE=1 SV=1	14	4	4	34.9
P43490	NAMPT	Nicotinamide phosphoribosyltransferase OS=Homo sapiens OX=9606 GN=NAMPT PE=1 SV=1	30	12	12	55.5
P14780	MMP9	Matrix metalloproteinase-9 OS=Homo sapiens OX=9606 GN=MMP9 PE=1 SV=3	45	23	23	78.4
Q00169	PITPNA	Phosphatidylinositol transfer protein alpha isoform OS=Homo sapiens OX=9606 GN=PITPNA PE=1 SV=2	37	8	7	31.8
O75165	DNAJC13	DnaJ homolog subfamily C member 13 OS=Homo sapiens OX=9606 GN=DNAJC13 PE=1 SV=5	16	28	28	254.3
Q8N3D4	EHBP1L1	EH domain-binding protein 1-like protein 1 OS=Homo sapiens OX=9606 GN=EHBP1L1 PE=1 SV=2	16	17	17	161.8
O43488	AKR7A2	Aflatoxin B1 aldehyde reductase member 2 OS=Homo sapiens OX=9606 GN=AKR7A2 PE=1 SV=3	15	4	4	39.6
Q9Y2S2	CRYL1	Lambda-crystallin homolog OS=Homo sapiens OX=9606 GN=CRYL1 PE=1 SV=3	20	6	6	35.4
Q9NQW7	XPNPEP1	Xaa-Pro aminopeptidase 1 OS=Homo sapiens OX=9606 GN=XPNPEP1 PE=1 SV=3	13	6	6	69.9
P33241	LSP1	Lymphocyte-specific protein 1 OS=Homo sapiens OX=9606 GN=LSP1 PE=1 SV=1	43	9	9	37.2
Q32MZ4	LRRFIP1	Leucine-rich repeat flightless-interacting protein 1 OS=Homo sapiens OX=9606 GN=LRRFIP1 PE=1 SV=2	10	7	6	89.2
P00390	GSR	Glutathione reductase, mitochondrial OS=Homo sapiens OX=9606 GN=GSR PE=1 SV=2	14	6	6	56.2
Q6PIU2	NCEH1	Neutral cholesterol ester hydrolase 1 OS=Homo sapiens OX=9606 GN=NCEH1 PE=1 SV=3	21	7	7	45.8
P51858	HDGF	Hepatoma-derived growth factor OS=Homo sapiens OX=9606 GN=HDGF PE=1 SV=1	40	7	7	26.8
Q13201	MMRN1	Multimerin-1 OS=Homo sapiens OX=9606 GN=MMRN1 PE=1 SV=3	16	15	15	138
P12268	IMPDH2	Inosine-5'-monophosphate dehydrogenase 2 OS=Homo sapiens OX=9606 GN=IMPDH2 PE=1 SV=2	22	8	8	55.8
P21281	ATP6V1B2	V-type proton ATPase subunit B, brain isoform OS=Homo sapiens OX=9606 GN=ATP6V1B2 PE=1 SV=3	27	11	11	56.5
Q06278	AOX1	Aldehyde oxidase OS=Homo sapiens OX=9606 GN=AOX1 PE=1 SV=2	11	12	12	147.8
P34910	EVI2B	Protein EVI2B OS=Homo sapiens OX=9606 GN=EVI2B PE=1 SV=2	19	6	6	48.6
P14550	AKR1A1	Aldo-keto reductase family 1 member A1 OS=Homo sapiens OX=9606 GN=AKR1A1 PE=1 SV=3	43	12	11	36.6
P63000	RAC1	Ras-related C3 botulinum toxin substrate 1 OS=Homo sapiens OX=9606 GN=RAC1 PE=1 SV=1	30	5	3	21.4
P12111	COL6A3	Collagen alpha-3(VI) chain OS=Homo sapiens OX=9606 GN=COL6A3 PE=1 SV=5	40	97	97	343.5
O00160	MYO1F	Unconventional myosin-If OS=Homo sapiens OX=9606 GN=MYO1F PE=1 SV=3	32	28	22	124.8
P06312	IGKV4-1	Immunoglobulin kappa variable 4-1 OS=Homo sapiens OX=9606 GN=IGKV4-1 PE=1 SV=1	30	3	3	13.4
P62330	ARF6	ADP-ribosylation factor 6 OS=Homo sapiens OX=9606 GN=ARF6 PE=1 SV=2	41	5	5	20.1
Q16864	ATP6V1F	V-type proton ATPase subunit F OS=Homo sapiens OX=9606 GN=ATP6V1F PE=1 SV=2	17	2	2	13.4
P48637	GSS	Glutathione synthetase OS=Homo sapiens OX=9606 GN=GSS PE=1 SV=1	16	7	7	52.4
Q16543	CDC37	Hsp90 co-chaperone Cdc37 OS=Homo sapiens OX=9606 GN=CDC37 PE=1 SV=1	20	6	6	44.4
P29536	LMOD1	Leiomodin-1 OS=Homo sapiens OX=9606 GN=LMOD1 PE=1 SV=3	11	6	6	67
Q92542	NCSTN	Nicastrin OS=Homo sapiens OX=9606 GN=NCSTN PE=1 SV=2	13	8	8	78.4
Q13177	PAK2	Serine/threonine-protein kinase PAK 2 OS=Homo sapiens OX=9606 GN=PAK2 PE=1 SV=3	31	12	9	58
P54727	RAD23B	UV excision repair protein RAD23 homolog B OS=Homo sapiens OX=9606 GN=RAD23B PE=1 SV=1	26	9	8	43.1
P51159	RAB27A	Ras-related protein Rab-27A OS=Homo sapiens OX=9606 GN=RAB27A PE=1 SV=3	36	8	6	24.9
P38117	ETFB	Electron transfer flavoprotein subunit beta OS=Homo sapiens OX=9606 GN=ETFB PE=1 SV=3	32	7	7	27.8
P13716	ALAD	Delta-aminolevulinic acid dehydratase OS=Homo sapiens OX=9606 GN=ALAD PE=1 SV=1	13	3	3	36.3
Q99828	CIB1	Calcium and integrin-binding protein 1 OS=Homo sapiens OX=9606 GN=CIB1 PE=1 SV=4	56	9	9	21.7
Q8IUA7	ABCA9	ATP-binding cassette sub-family A member 9 OS=Homo sapiens OX=9606 GN=ABCA9 PE=1 SV=1	13	15	10	184.2
P40306	PSMB10	Proteasome subunit beta type-10 OS=Homo sapiens OX=9606 GN=PSMB10 PE=1 SV=1	15	3	3	28.9
P25398	RPS12	Small ribosomal subunit protein eS12 OS=Homo sapiens OX=9606 GN=RPS12 PE=1 SV=3	20	3	3	14.5
Q99439	CNN2	Calponin-2 OS=Homo sapiens OX=9606 GN=CNN2 PE=1 SV=4	23	6	5	33.7
Q9Y3I0	RTCB	RNA-splicing ligase RtcB homolog OS=Homo sapiens OX=9606 GN=RTCB PE=1 SV=1	19	8	8	55.2
P35908	KRT2	Keratin, type II cytoskeletal 2 epidermal OS=Homo sapiens OX=9606 GN=KRT2 PE=1 SV=2	80	47	35	65.4
P84243	H3-3A	Histone H3.3 OS=Homo sapiens OX=9606 GN=H3-3A PE=1 SV=2	26	5	3	15.3
P04004	VTN	Vitronectin OS=Homo sapiens OX=9606 GN=VTN PE=1 SV=1	42	13	13	54.3
P05156	CFI	Complement factor I OS=Homo sapiens OX=9606 GN=CFI PE=1 SV=2	19	8	8	65.7
Q13586	STIM1	Stromal interaction molecule 1 OS=Homo sapiens OX=9606 GN=STIM1 PE=1 SV=3	13	8	8	77.4
Q6XQN6	NAPRT	Nicotinate phosphoribosyltransferase OS=Homo sapiens OX=9606 GN=NAPRT PE=1 SV=2	24	8	8	57.5
O94886	TMEM63A	CSC1-like protein 1 OS=Homo sapiens OX=9606 GN=TMEM63A PE=1 SV=3	7	5	5	92.1
P62873	GNB1	Guanine nucleotide-binding protein G(I)/G(S)/G(T) subunit beta-1 OS=Homo sapiens OX=9606 GN=GNB1 PE=1 SV=3	44	12	6	37.4
Q9Y5M8	SRPRB	Signal recognition particle receptor subunit beta OS=Homo sapiens OX=9606 GN=SRPRB PE=1 SV=3	27	6	6	29.7
Q9H0X4	FAM234A	Protein FAM234A OS=Homo sapiens OX=9606 GN=FAM234A PE=1 SV=1	6	3	3	59.6
Q96CV9	OPTN	Optineurin OS=Homo sapiens OX=9606 GN=OPTN PE=1 SV=3	25	14	13	65.9
Q7Z2W4	ZC3HAV1	Zinc finger CCCH-type antiviral protein 1 OS=Homo sapiens OX=9606 GN=ZC3HAV1 PE=1 SV=3	15	9	9	101.4
O14745	NHERF1	Na(+)/H(+) exchange regulatory cofactor NHE-RF1 OS=Homo sapiens OX=9606 GN=NHERF1 PE=1 SV=4	37	10	10	38.8
Q8N126	CADM3	Cell adhesion molecule 3 OS=Homo sapiens OX=9606 GN=CADM3 PE=1 SV=1	24	8	8	43.3
P12883	MYH7	Myosin-7 OS=Homo sapiens OX=9606 GN=MYH7 PE=1 SV=5	51	96	65	223
P04433	IGKV3-11	Immunoglobulin kappa variable 3-11 OS=Homo sapiens OX=9606 GN=IGKV3-11 PE=1 SV=1	52	3	3	12.6
P23142	FBLN1	Fibulin-1 OS=Homo sapiens OX=9606 GN=FBLN1 PE=1 SV=4	32	15	15	77.2
Q6PCB8	EMB	Embigin OS=Homo sapiens OX=9606 GN=EMB PE=1 SV=1	26	7	7	36.9
O75636	FCN3	Ficolin-3 OS=Homo sapiens OX=9606 GN=FCN3 PE=1 SV=2	30	6	6	32.9
P98082	DAB2	Disabled homolog 2 OS=Homo sapiens OX=9606 GN=DAB2 PE=1 SV=3	9	5	5	82.4
Q9Y5X1	SNX9	Sorting nexin-9 OS=Homo sapiens OX=9606 GN=SNX9 PE=1 SV=1	23	9	9	66.6
P49821	NDUFV1	NADH dehydrogenase [ubiquinone] flavoprotein 1, mitochondrial OS=Homo sapiens OX=9606 GN=NDUFV1 PE=1 SV=4	26	10	10	50.8
Q27J81	INF2	Inverted formin-2 OS=Homo sapiens OX=9606 GN=INF2 PE=1 SV=2	13	12	12	135.5
O43396	TXNL1	Thioredoxin-like protein 1 OS=Homo sapiens OX=9606 GN=TXNL1 PE=1 SV=3	28	6	6	32.2
Q8TCZ2	CD99L2	CD99 antigen-like protein 2 OS=Homo sapiens OX=9606 GN=CD99L2 PE=1 SV=1	16	3	3	28
Q6IAN0	DHRS7B	Dehydrogenase/reductase SDR family member 7B OS=Homo sapiens OX=9606 GN=DHRS7B PE=1 SV=2	22	6	6	35.1
Q9Y3Z3	SAMHD1	Deoxynucleoside triphosphate triphosphohydrolase SAMHD1 OS=Homo sapiens OX=9606 GN=SAMHD1 PE=1 SV=2	40	19	19	72.2
Q9Y6N5	SQOR	Sulfide:quinone oxidoreductase, mitochondrial OS=Homo sapiens OX=9606 GN=SQOR PE=1 SV=1	41	15	15	49.9
Q9UI12	ATP6V1H	V-type proton ATPase subunit H OS=Homo sapiens OX=9606 GN=ATP6V1H PE=1 SV=1	17	6	6	55.8
O75663	TIPRL	TIP41-like protein OS=Homo sapiens OX=9606 GN=TIPRL PE=1 SV=2	7	2	2	31.4
O14807	MRAS	Ras-related protein M-Ras OS=Homo sapiens OX=9606 GN=MRAS PE=1 SV=2	25	4	4	23.8
P26373	RPL13	Large ribosomal subunit protein eL13 OS=Homo sapiens OX=9606 GN=RPL13 PE=1 SV=4	27	6	6	24.2
P13473	LAMP2	Lysosome-associated membrane glycoprotein 2 OS=Homo sapiens OX=9606 GN=LAMP2 PE=1 SV=2	11	4	4	44.9
Q96S97	MYADM	Myeloid-associated differentiation marker OS=Homo sapiens OX=9606 GN=MYADM PE=1 SV=2	14	3	3	35.3
P61009	SPCS3	Signal peptidase complex subunit 3 OS=Homo sapiens OX=9606 GN=SPCS3 PE=1 SV=1	12	2	2	20.3
P68036	UBE2L3	Ubiquitin-conjugating enzyme E2 L3 OS=Homo sapiens OX=9606 GN=UBE2L3 PE=1 SV=1	51	5	5	17.9
Q04446	GBE1	1,4-alpha-glucan-branching enzyme OS=Homo sapiens OX=9606 GN=GBE1 PE=1 SV=3	9	5	5	80.4
Q969H8	MYDGF	Myeloid-derived growth factor OS=Homo sapiens OX=9606 GN=MYDGF PE=1 SV=1	21	4	4	18.8
P62333	PSMC6	26S proteasome regulatory subunit 10B OS=Homo sapiens OX=9606 GN=PSMC6 PE=1 SV=1	30	8	8	44.1
P62081	RPS7	Small ribosomal subunit protein eS7 OS=Homo sapiens OX=9606 GN=RPS7 PE=1 SV=1	41	8	8	22.1
Q96CN7	ISOC1	Isochorismatase domain-containing protein 1 OS=Homo sapiens OX=9606 GN=ISOC1 PE=1 SV=3	26	5	5	32.2
P20674	COX5A	Cytochrome c oxidase subunit 5A, mitochondrial OS=Homo sapiens OX=9606 GN=COX5A PE=1 SV=2	21	3	3	16.8
Q9HBR0	SLC38A10	Solute carrier family 38 member 10 OS=Homo sapiens OX=9606 GN=SLC38A10 PE=1 SV=2	6	5	5	119.7
Q6KB66	KRT80	Keratin, type II cytoskeletal 80 OS=Homo sapiens OX=9606 GN=KRT80 PE=1 SV=2	33	14	13	50.5
P15121	AKR1B1	Aldo-keto reductase family 1 member B1 OS=Homo sapiens OX=9606 GN=AKR1B1 PE=1 SV=3	28	8	7	35.8
P47985	UQCRFS1	Cytochrome b-c1 complex subunit Rieske, mitochondrial OS=Homo sapiens OX=9606 GN=UQCRFS1 PE=1 SV=2	25	5	5	29.6
Q13098	GPS1	COP9 signalosome complex subunit 1 OS=Homo sapiens OX=9606 GN=GPS1 PE=1 SV=4	17	6	6	55.5
P80511	S100A12	Protein S100-A12 OS=Homo sapiens OX=9606 GN=S100A12 PE=1 SV=2	80	5	5	10.6
Q14103	HNRNPD	Heterogeneous nuclear ribonucleoprotein D0 OS=Homo sapiens OX=9606 GN=HNRNPD PE=1 SV=1	22	7	5	38.4
Q9NRV9	HEBP1	Heme-binding protein 1 OS=Homo sapiens OX=9606 GN=HEBP1 PE=1 SV=1	44	6	6	21.1
O75396	SEC22B	Vesicle-trafficking protein SEC22b OS=Homo sapiens OX=9606 GN=SEC22B PE=1 SV=5	39	6	6	24.7
Q04837	SSBP1	Single-stranded DNA-binding protein, mitochondrial OS=Homo sapiens OX=9606 GN=SSBP1 PE=1 SV=1	34	4	4	17.2
Q04695	KRT17	Keratin, type I cytoskeletal 17 OS=Homo sapiens OX=9606 GN=KRT17 PE=1 SV=2	58	26	12	48.1
P15529	CD46	Membrane cofactor protein OS=Homo sapiens OX=9606 GN=CD46 PE=1 SV=3	15	7	7	43.7
P46779	RPL28	Large ribosomal subunit protein eL28 OS=Homo sapiens OX=9606 GN=RPL28 PE=1 SV=3	26	4	4	15.7
P00813	ADA	Adenosine deaminase OS=Homo sapiens OX=9606 GN=ADA PE=1 SV=3	31	8	8	40.7
P63098	PPP3R1	Calcineurin subunit B type 1 OS=Homo sapiens OX=9606 GN=PPP3R1 PE=1 SV=2	49	5	5	19.3
P49795	RGS19	Regulator of G-protein signaling 19 OS=Homo sapiens OX=9606 GN=RGS19 PE=1 SV=1	34	5	5	24.6
P62424	RPL7A	Large ribosomal subunit protein eL8 OS=Homo sapiens OX=9606 GN=RPL7A PE=1 SV=2	37	9	9	30
Q99653	CHP1	Calcineurin B homologous protein 1 OS=Homo sapiens OX=9606 GN=CHP1 PE=1 SV=3	56	10	10	22.4
P62993	GRB2	Growth factor receptor-bound protein 2 OS=Homo sapiens OX=9606 GN=GRB2 PE=1 SV=1	42	7	7	25.2
Q9UBV2	SEL1L	Protein sel-1 homolog 1 OS=Homo sapiens OX=9606 GN=SEL1L PE=1 SV=3	15	9	9	88.7
Q05707	COL14A1	Collagen alpha-1(XIV) chain OS=Homo sapiens OX=9606 GN=COL14A1 PE=1 SV=3	32	42	42	193.4
O60271	SPAG9	C-Jun-amino-terminal kinase-interacting protein 4 OS=Homo sapiens OX=9606 GN=SPAG9 PE=1 SV=4	13	13	13	146.1
Q9BY49	PECR	Peroxisomal trans-2-enoyl-CoA reductase OS=Homo sapiens OX=9606 GN=PECR PE=1 SV=2	24	5	5	32.5
P29692	EEF1D	Elongation factor 1-delta OS=Homo sapiens OX=9606 GN=EEF1D PE=1 SV=5	27	6	5	31.1
Q8NBQ5	HSD17B11	Estradiol 17-beta-dehydrogenase 11 OS=Homo sapiens OX=9606 GN=HSD17B11 PE=1 SV=4	43	11	11	32.9
Q969X5	ERGIC1	Endoplasmic reticulum-Golgi intermediate compartment protein 1 OS=Homo sapiens OX=9606 GN=ERGIC1 PE=1 SV=1	22	6	6	32.6
Q7KZF4	SND1	Staphylococcal nuclease domain-containing protein 1 OS=Homo sapiens OX=9606 GN=SND1 PE=1 SV=1	20	14	14	101.9
P00403	MT-CO2	Cytochrome c oxidase subunit 2 OS=Homo sapiens OX=9606 GN=MT-CO2 PE=1 SV=1	15	3	3	25.5
Q15848	ADIPOQ	Adiponectin OS=Homo sapiens OX=9606 GN=ADIPOQ PE=1 SV=1	33	5	5	26.4
Q9HCU5	PREB	Guanine nucleotide-exchange factor SEC12 OS=Homo sapiens OX=9606 GN=PREB PE=1 SV=2	27	7	7	45.4
Q04721	NOTCH2	Neurogenic locus notch homolog protein 2 OS=Homo sapiens OX=9606 GN=NOTCH2 PE=1 SV=3	5	9	7	265.2
Q15185	PTGES3	Prostaglandin E synthase 3 OS=Homo sapiens OX=9606 GN=PTGES3 PE=1 SV=1	19	3	3	18.7
P63244	RACK1	Small ribosomal subunit protein RACK1 OS=Homo sapiens OX=9606 GN=RACK1 PE=1 SV=3	44	13	13	35.1
Q5JRA6	MIA3	Transport and Golgi organization protein 1 homolog OS=Homo sapiens OX=9606 GN=MIA3 PE=1 SV=1	8	13	13	213.6
P06454	PTMA	Prothymosin alpha OS=Homo sapiens OX=9606 GN=PTMA PE=1 SV=2	23	4	4	12.2
P23368	ME2	NAD-dependent malic enzyme, mitochondrial OS=Homo sapiens OX=9606 GN=ME2 PE=1 SV=1	15	6	6	65.4
P08123	COL1A2	Collagen alpha-2(I) chain OS=Homo sapiens OX=9606 GN=COL1A2 PE=1 SV=7	16	19	19	129.2
Q8NC51	SERBP1	SERPINE1 mRNA-binding protein 1 OS=Homo sapiens OX=9606 GN=SERBP1 PE=1 SV=2	24	8	8	44.9
Q99598	TSNAX	Translin-associated protein X OS=Homo sapiens OX=9606 GN=TSNAX PE=1 SV=1	30	7	7	33.1
P09693	CD3G	T-cell surface glycoprotein CD3 gamma chain OS=Homo sapiens OX=9606 GN=CD3G PE=1 SV=1	25	4	4	20.5
P39687	ANP32A	Acidic leucine-rich nuclear phosphoprotein 32 family member A OS=Homo sapiens OX=9606 GN=ANP32A PE=1 SV=1	26	7	2	28.6
Q5KU26	COLEC12	Collectin-12 OS=Homo sapiens OX=9606 GN=COLEC12 PE=1 SV=3	13	10	10	81.5
Q9UGT4	SUSD2	Sushi domain-containing protein 2 OS=Homo sapiens OX=9606 GN=SUSD2 PE=1 SV=1	16	9	9	90.2
Q6IAA8	LAMTOR1	Ragulator complex protein LAMTOR1 OS=Homo sapiens OX=9606 GN=LAMTOR1 PE=1 SV=2	30	3	3	17.7
Q00341	HDLBP	Vigilin OS=Homo sapiens OX=9606 GN=HDLBP PE=1 SV=3	10	10	10	141.4
O00763	ACACB	Acetyl-CoA carboxylase 2 OS=Homo sapiens OX=9606 GN=ACACB PE=1 SV=3	13	22	22	276.4
P84157	MXRA7	Matrix-remodeling-associated protein 7 OS=Homo sapiens OX=9606 GN=MXRA7 PE=1 SV=1	31	6	6	21.5
Q02413	DSG1	Desmoglein-1 OS=Homo sapiens OX=9606 GN=DSG1 PE=1 SV=2	18	15	15	113.7
P59768	GNG2	Guanine nucleotide-binding protein G(I)/G(S)/G(O) subunit gamma-2 OS=Homo sapiens OX=9606 GN=GNG2 PE=1 SV=2	23	1	1	7.8
P00736	C1R	Complement C1r subcomponent OS=Homo sapiens OX=9606 GN=C1R PE=1 SV=2	41	21	20	80.1
Q9NRX4	PHPT1	14 kDa phosphohistidine phosphatase OS=Homo sapiens OX=9606 GN=PHPT1 PE=1 SV=1	24	3	3	13.8
O43776	NARS1	Asparagine--tRNA ligase, cytoplasmic OS=Homo sapiens OX=9606 GN=NARS1 PE=1 SV=1	27	12	12	62.9
O15372	EIF3H	Eukaryotic translation initiation factor 3 subunit H OS=Homo sapiens OX=9606 GN=EIF3H PE=1 SV=1	17	4	4	39.9
Q03252	LMNB2	Lamin-B2 OS=Homo sapiens OX=9606 GN=LMNB2 PE=1 SV=4	22	12	11	69.9
Q10588	BST1	ADP-ribosyl cyclase/cyclic ADP-ribose hydrolase 2 OS=Homo sapiens OX=9606 GN=BST1 PE=1 SV=2	27	7	7	35.7
P09936	UCHL1	Ubiquitin carboxyl-terminal hydrolase isozyme L1 OS=Homo sapiens OX=9606 GN=UCHL1 PE=1 SV=2	16	3	3	24.8
Q9Y2I8	WDR37	WD repeat-containing protein 37 OS=Homo sapiens OX=9606 GN=WDR37 PE=1 SV=2	12	5	5	54.6
Q07866	KLC1	Kinesin light chain 1 OS=Homo sapiens OX=9606 GN=KLC1 PE=1 SV=2	17	10	9	65.3
Q9Y6X5	ENPP4	Bis(5'-adenosyl)-triphosphatase ENPP4 OS=Homo sapiens OX=9606 GN=ENPP4 PE=1 SV=3	7	3	3	51.6
P07360	C8G	Complement component C8 gamma chain OS=Homo sapiens OX=9606 GN=C8G PE=1 SV=3	58	8	8	22.3
P26641	EEF1G	Elongation factor 1-gamma OS=Homo sapiens OX=9606 GN=EEF1G PE=1 SV=3	29	11	11	50.1
Q99715	COL12A1	Collagen alpha-1(XII) chain OS=Homo sapiens OX=9606 GN=COL12A1 PE=1 SV=2	17	35	35	332.9
P78536	ADAM17	Disintegrin and metalloproteinase domain-containing protein 17 OS=Homo sapiens OX=9606 GN=ADAM17 PE=1 SV=1	15	11	11	93
P49006	MARCKSL1	MARCKS-related protein OS=Homo sapiens OX=9606 GN=MARCKSL1 PE=1 SV=2	56	5	4	19.5
P39019	RPS19	Small ribosomal subunit protein eS19 OS=Homo sapiens OX=9606 GN=RPS19 PE=1 SV=2	48	8	8	16.1
Q9Y2G3	ATP11B	Phospholipid-transporting ATPase IF OS=Homo sapiens OX=9606 GN=ATP11B PE=1 SV=2	12	13	11	134.1
P98095	FBLN2	Fibulin-2 OS=Homo sapiens OX=9606 GN=FBLN2 PE=1 SV=2	20	16	16	126.5
P35443	THBS4	Thrombospondin-4 OS=Homo sapiens OX=9606 GN=THBS4 PE=1 SV=2	48	27	23	105.8
P20231	TPSB2	Tryptase beta-2 OS=Homo sapiens OX=9606 GN=TPSB2 PE=1 SV=3	26	6	6	30.6
Q96BJ3	AIDA	Axin interactor, dorsalization-associated protein OS=Homo sapiens OX=9606 GN=AIDA PE=1 SV=1	39	7	7	35
P30049	ATP5F1D	ATP synthase subunit delta, mitochondrial OS=Homo sapiens OX=9606 GN=ATP5F1D PE=1 SV=2	14	2	2	17.5
Q8N1N4	KRT78	Keratin, type II cytoskeletal 78 OS=Homo sapiens OX=9606 GN=KRT78 PE=1 SV=2	30	16	13	56.8
Q9Y696	CLIC4	Chloride intracellular channel protein 4 OS=Homo sapiens OX=9606 GN=CLIC4 PE=1 SV=4	36	7	7	28.8
P07357	C8A	Complement component C8 alpha chain OS=Homo sapiens OX=9606 GN=C8A PE=1 SV=2	30	13	13	65.1
Q9UBS4	DNAJB11	DnaJ homolog subfamily B member 11 OS=Homo sapiens OX=9606 GN=DNAJB11 PE=1 SV=1	35	12	12	40.5
Q03519	TAP2	Antigen peptide transporter 2 OS=Homo sapiens OX=9606 GN=TAP2 PE=1 SV=1	11	8	8	75.6
Q96FQ6	S100A16	Protein S100-A16 OS=Homo sapiens OX=9606 GN=S100A16 PE=1 SV=1	22	2	2	11.8
Q9P289	STK26	Serine/threonine-protein kinase 26 OS=Homo sapiens OX=9606 GN=STK26 PE=1 SV=2	19	7	4	46.5
Q8IX19	MCEMP1	Mast cell-expressed membrane protein 1 OS=Homo sapiens OX=9606 GN=MCEMP1 PE=1 SV=1	26	5	5	21.2
Q96RU3	FNBP1	Formin-binding protein 1 OS=Homo sapiens OX=9606 GN=FNBP1 PE=1 SV=2	12	7	7	71.3
Q6UXB8	PI16	Peptidase inhibitor 16 OS=Homo sapiens OX=9606 GN=PI16 PE=1 SV=1	19	7	7	49.4
Q00765	REEP5	Receptor expression-enhancing protein 5 OS=Homo sapiens OX=9606 GN=REEP5 PE=1 SV=3	10	2	2	21.5
Q92520	FAM3C	Protein FAM3C OS=Homo sapiens OX=9606 GN=FAM3C PE=1 SV=1	14	3	3	24.7
O95292	VAPB	Vesicle-associated membrane protein-associated protein B/C OS=Homo sapiens OX=9606 GN=VAPB PE=1 SV=3	21	6	5	27.2
P43686	PSMC4	26S proteasome regulatory subunit 6B OS=Homo sapiens OX=9606 GN=PSMC4 PE=1 SV=2	34	10	10	47.3
Q9H1C7	CYSTM1	Cysteine-rich and transmembrane domain-containing protein 1 OS=Homo sapiens OX=9606 GN=CYSTM1 PE=1 SV=1	10	1	1	10.6
P46782	RPS5	Small ribosomal subunit protein uS7 OS=Homo sapiens OX=9606 GN=RPS5 PE=1 SV=4	26	4	4	22.9
Q15629	TRAM1	Translocating chain-associated membrane protein 1 OS=Homo sapiens OX=9606 GN=TRAM1 PE=1 SV=3	7	2	2	43
P43405	SYK	Tyrosine-protein kinase SYK OS=Homo sapiens OX=9606 GN=SYK PE=1 SV=1	23	11	11	72
Q9NRX5	SERINC1	Serine incorporator 1 OS=Homo sapiens OX=9606 GN=SERINC1 PE=1 SV=1	9	3	3	50.5
O60861	GAS7	Growth arrest-specific protein 7 OS=Homo sapiens OX=9606 GN=GAS7 PE=1 SV=3	16	6	6	54.3
P11498	PC	Pyruvate carboxylase, mitochondrial OS=Homo sapiens OX=9606 GN=PC PE=1 SV=2	12	11	11	129.6
O60449	LY75	Lymphocyte antigen 75 OS=Homo sapiens OX=9606 GN=LY75 PE=1 SV=3	8	10	10	198.2
Q8IWE2	FAM114A1	Protein NOXP20 OS=Homo sapiens OX=9606 GN=FAM114A1 PE=1 SV=2	19	8	8	60.7
P21283	ATP6V1C1	V-type proton ATPase subunit C 1 OS=Homo sapiens OX=9606 GN=ATP6V1C1 PE=1 SV=4	28	9	9	43.9
P60468	SEC61B	Protein transport protein Sec61 subunit beta OS=Homo sapiens OX=9606 GN=SEC61B PE=1 SV=2	39	3	3	10
P11940	PABPC1	Polyadenylate-binding protein 1 OS=Homo sapiens OX=9606 GN=PABPC1 PE=1 SV=2	19	10	6	70.6
P51178	PLCD1	1-phosphatidylinositol 4,5-bisphosphate phosphodiesterase delta-1 OS=Homo sapiens OX=9606 GN=PLCD1 PE=1 SV=2	18	9	9	85.6
P04259	KRT6B	Keratin, type II cytoskeletal 6B OS=Homo sapiens OX=9606 GN=KRT6B PE=1 SV=5	49	35	4	60
P09429	HMGB1	High mobility group protein B1 OS=Homo sapiens OX=9606 GN=HMGB1 PE=1 SV=3	21	5	5	24.9
P49407	ARRB1	Beta-arrestin-1 OS=Homo sapiens OX=9606 GN=ARRB1 PE=1 SV=2	37	11	9	47
Q9Y6R7	FCGBP	IgGFc-binding protein OS=Homo sapiens OX=9606 GN=FCGBP PE=1 SV=3	26	63	63	571.6
P25445	FAS	Tumor necrosis factor receptor superfamily member 6 OS=Homo sapiens OX=9606 GN=FAS PE=1 SV=1	19	7	7	37.7
P50453	SERPINB9	Serpin B9 OS=Homo sapiens OX=9606 GN=SERPINB9 PE=1 SV=1	26	8	7	42.4
Q15819	UBE2V2	Ubiquitin-conjugating enzyme E2 variant 2 OS=Homo sapiens OX=9606 GN=UBE2V2 PE=1 SV=4	30	3	3	16.4
Q9HAV0	GNB4	Guanine nucleotide-binding protein subunit beta-4 OS=Homo sapiens OX=9606 GN=GNB4 PE=1 SV=3	36	10	6	37.5
P52815	MRPL12	Large ribosomal subunit protein bL12m OS=Homo sapiens OX=9606 GN=MRPL12 PE=1 SV=2	18	3	3	21.3
Q9BQA9	CYBC1	Cytochrome b-245 chaperone 1 OS=Homo sapiens OX=9606 GN=CYBC1 PE=1 SV=1	16	3	3	20.8
P62753	RPS6	Small ribosomal subunit protein eS6 OS=Homo sapiens OX=9606 GN=RPS6 PE=1 SV=1	32	8	8	28.7
P00740	F9	Coagulation factor IX OS=Homo sapiens OX=9606 GN=F9 PE=1 SV=2	31	11	11	51.7
P16234	PDGFRA	Platelet-derived growth factor receptor alpha OS=Homo sapiens OX=9606 GN=PDGFRA PE=1 SV=1	9	9	8	122.6
P06732	CKM	Creatine kinase M-type OS=Homo sapiens OX=9606 GN=CKM PE=1 SV=2	44	13	12	43.1
O75563	SKAP2	Src kinase-associated phosphoprotein 2 OS=Homo sapiens OX=9606 GN=SKAP2 PE=1 SV=1	28	7	7	41.2
P31323	PRKAR2B	cAMP-dependent protein kinase type II-beta regulatory subunit OS=Homo sapiens OX=9606 GN=PRKAR2B PE=1 SV=3	39	10	8	46.3
P01619	IGKV3-20	Immunoglobulin kappa variable 3-20 OS=Homo sapiens OX=9606 GN=IGKV3-20 PE=1 SV=2	47	4	2	12.5
P27635	RPL10	Large ribosomal subunit protein uL16 OS=Homo sapiens OX=9606 GN=RPL10 PE=1 SV=5	21	4	4	24.6
P28907	CD38	ADP-ribosyl cyclase/cyclic ADP-ribose hydrolase 1 OS=Homo sapiens OX=9606 GN=CD38 PE=1 SV=2	10	3	3	34.3
P01040	CSTA	Cystatin-A OS=Homo sapiens OX=9606 GN=CSTA PE=1 SV=1	55	6	6	11
P16278	GLB1	Beta-galactosidase OS=Homo sapiens OX=9606 GN=GLB1 PE=1 SV=2	12	6	6	76
O15269	SPTLC1	Serine palmitoyltransferase 1 OS=Homo sapiens OX=9606 GN=SPTLC1 PE=1 SV=1	28	11	11	52.7
O00231	PSMD11	26S proteasome non-ATPase regulatory subunit 11 OS=Homo sapiens OX=9606 GN=PSMD11 PE=1 SV=3	22	9	9	47.4
Q08554	DSC1	Desmocollin-1 OS=Homo sapiens OX=9606 GN=DSC1 PE=1 SV=2	9	6	6	99.9
Q92556	ELMO1	Engulfment and cell motility protein 1 OS=Homo sapiens OX=9606 GN=ELMO1 PE=1 SV=2	27	16	14	83.8
Q01484	ANK2	Ankyrin-2 OS=Homo sapiens OX=9606 GN=ANK2 PE=1 SV=4	7	21	16	433.4
Q96D96	HVCN1	Voltage-gated hydrogen channel 1 OS=Homo sapiens OX=9606 GN=HVCN1 PE=1 SV=1	18	3	3	31.7
P01034	CST3	Cystatin-C OS=Homo sapiens OX=9606 GN=CST3 PE=1 SV=1	18	2	2	15.8
B0I1T2	MYO1G	Unconventional myosin-Ig OS=Homo sapiens OX=9606 GN=MYO1G PE=1 SV=2	28	21	19	116.4
Q9H4A4	RNPEP	Aminopeptidase B OS=Homo sapiens OX=9606 GN=RNPEP PE=1 SV=2	23	13	13	72.5
Q7Z794	KRT77	Keratin, type II cytoskeletal 1b OS=Homo sapiens OX=9606 GN=KRT77 PE=1 SV=3	22	13	10	61.9
P54136	RARS1	Arginine--tRNA ligase, cytoplasmic OS=Homo sapiens OX=9606 GN=RARS1 PE=1 SV=2	23	13	13	75.3
Q9H3N1	TMX1	Thioredoxin-related transmembrane protein 1 OS=Homo sapiens OX=9606 GN=TMX1 PE=1 SV=1	18	6	6	31.8
Q5VW32	BROX	BRO1 domain-containing protein BROX OS=Homo sapiens OX=9606 GN=BROX PE=1 SV=1	9	3	3	46.4
Q9UNS2	COPS3	COP9 signalosome complex subunit 3 OS=Homo sapiens OX=9606 GN=COPS3 PE=1 SV=3	10	3	3	47.8
P47929	LGALS7	Galectin-7 OS=Homo sapiens OX=9606 GN=LGALS7 PE=1 SV=2	30	3	3	15.1
P31937	HIBADH	3-hydroxyisobutyrate dehydrogenase, mitochondrial OS=Homo sapiens OX=9606 GN=HIBADH PE=1 SV=2	18	4	4	35.3
P30566	ADSL	Adenylosuccinate lyase OS=Homo sapiens OX=9606 GN=ADSL PE=1 SV=2	15	7	7	54.9
Q5JPE7	NOMO2	BOS complex subunit NOMO2 OS=Homo sapiens OX=9606 GN=NOMO2 PE=1 SV=1	22	19	2	139.4
Q92882	OSTF1	Osteoclast-stimulating factor 1 OS=Homo sapiens OX=9606 GN=OSTF1 PE=1 SV=2	26	3	3	23.8
P09471	GNAO1	Guanine nucleotide-binding protein G(o) subunit alpha OS=Homo sapiens OX=9606 GN=GNAO1 PE=1 SV=4	25	8	6	40
P60520	GABARAPL2	Gamma-aminobutyric acid receptor-associated protein-like 2 OS=Homo sapiens OX=9606 GN=GABARAPL2 PE=1 SV=1	13	2	2	13.7
Q9UFN0	NIPSNAP3A	Protein NipSnap homolog 3A OS=Homo sapiens OX=9606 GN=NIPSNAP3A PE=1 SV=2	34	6	6	28.4
Q5T4S7	UBR4	E3 ubiquitin-protein ligase UBR4 OS=Homo sapiens OX=9606 GN=UBR4 PE=1 SV=1	7	28	28	573.5
Q9BVK6	TMED9	Transmembrane emp24 domain-containing protein 9 OS=Homo sapiens OX=9606 GN=TMED9 PE=1 SV=2	26	5	4	27.3
Q15382	RHEB	GTP-binding protein Rheb OS=Homo sapiens OX=9606 GN=RHEB PE=1 SV=1	38	5	5	20.5
P09417	QDPR	Dihydropteridine reductase OS=Homo sapiens OX=9606 GN=QDPR PE=1 SV=2	32	5	5	25.8
P55011	SLC12A2	Solute carrier family 12 member 2 OS=Homo sapiens OX=9606 GN=SLC12A2 PE=1 SV=1	9	8	8	131.4
Q9H2U2	PPA2	Inorganic pyrophosphatase 2, mitochondrial OS=Homo sapiens OX=9606 GN=PPA2 PE=1 SV=2	22	5	4	37.9
Q9BRK3	MXRA8	Matrix remodeling-associated protein 8 OS=Homo sapiens OX=9606 GN=MXRA8 PE=1 SV=1	18	7	7	49.1
O43681	GET3	ATPase GET3 OS=Homo sapiens OX=9606 GN=GET3 PE=1 SV=2	15	5	5	38.8
Q15181	PPA1	Inorganic pyrophosphatase OS=Homo sapiens OX=9606 GN=PPA1 PE=1 SV=2	44	9	8	32.6
Q9UJ70	NAGK	N-acetyl-D-glucosamine kinase OS=Homo sapiens OX=9606 GN=NAGK PE=1 SV=4	35	9	9	37.4
Q99442	SEC62	Translocation protein SEC62 OS=Homo sapiens OX=9606 GN=SEC62 PE=1 SV=1	12	6	6	45.8
P23219	PTGS1	Prostaglandin G/H synthase 1 OS=Homo sapiens OX=9606 GN=PTGS1 PE=1 SV=2	11	5	5	68.6
P49591	SARS1	Serine--tRNA ligase, cytoplasmic OS=Homo sapiens OX=9606 GN=SARS1 PE=1 SV=3	22	11	11	58.7
Q9Y3Q0	NAALAD2	N-acetylated-alpha-linked acidic dipeptidase 2 OS=Homo sapiens OX=9606 GN=NAALAD2 PE=1 SV=1	17	9	8	83.5
Q8N6Q3	CD177	CD177 antigen OS=Homo sapiens OX=9606 GN=CD177 PE=1 SV=2	20	6	6	46.3
O15067	PFAS	Phosphoribosylformylglycinamidine synthase OS=Homo sapiens OX=9606 GN=PFAS PE=1 SV=4	4	4	4	144.6
Q8TD55	PLEKHO2	Pleckstrin homology domain-containing family O member 2 OS=Homo sapiens OX=9606 GN=PLEKHO2 PE=1 SV=1	30	12	12	53.3
A0A0C4DH35	IGHV3-35	Probable non-functional immunoglobulin heavy variable 3-35 OS=Homo sapiens OX=9606 GN=IGHV3-35 PE=1 SV=1	16	2	2	12.8
P02751	FN1	Fibronectin OS=Homo sapiens OX=9606 GN=FN1 PE=1 SV=5	51	82	82	272.2
O00478	BTN3A3	Butyrophilin subfamily 3 member A3 OS=Homo sapiens OX=9606 GN=BTN3A3 PE=1 SV=1	14	7	2	65
P55884	EIF3B	Eukaryotic translation initiation factor 3 subunit B OS=Homo sapiens OX=9606 GN=EIF3B PE=1 SV=3	17	10	10	92.4
P30046	DDT	D-dopachrome decarboxylase OS=Homo sapiens OX=9606 GN=DDT PE=1 SV=3	28	3	3	12.7
P61163	ACTR1A	Alpha-centractin OS=Homo sapiens OX=9606 GN=ACTR1A PE=1 SV=1	31	8	5	42.6
O14936	CASK	Peripheral plasma membrane protein CASK OS=Homo sapiens OX=9606 GN=CASK PE=1 SV=3	14	9	9	105.1
Q15067	ACOX1	Peroxisomal acyl-coenzyme A oxidase 1 OS=Homo sapiens OX=9606 GN=ACOX1 PE=1 SV=3	28	11	11	74.4
Q9NPA0	EMC7	Endoplasmic reticulum membrane protein complex subunit 7 OS=Homo sapiens OX=9606 GN=EMC7 PE=1 SV=1	12	2	2	26.5
Q8N766	EMC1	ER membrane protein complex subunit 1 OS=Homo sapiens OX=9606 GN=EMC1 PE=1 SV=1	12	9	9	111.7
Q9NX76	CMTM6	CKLF-like MARVEL transmembrane domain-containing protein 6 OS=Homo sapiens OX=9606 GN=CMTM6 PE=1 SV=1	9	2	2	20.4
Q9UGI8	TES	Testin OS=Homo sapiens OX=9606 GN=TES PE=1 SV=1	10	4	4	48
P25685	DNAJB1	DnaJ homolog subfamily B member 1 OS=Homo sapiens OX=9606 GN=DNAJB1 PE=1 SV=4	25	9	8	38
O75436	VPS26A	Vacuolar protein sorting-associated protein 26A OS=Homo sapiens OX=9606 GN=VPS26A PE=1 SV=2	36	9	8	38.1
P05089	ARG1	Arginase-1 OS=Homo sapiens OX=9606 GN=ARG1 PE=1 SV=2	39	11	11	34.7
O75477	ERLIN1	Erlin-1 OS=Homo sapiens OX=9606 GN=ERLIN1 PE=1 SV=2	43	12	9	39.1
Q9HBL7	PLGRKT	Plasminogen receptor (KT) OS=Homo sapiens OX=9606 GN=PLGRKT PE=1 SV=1	7	1	1	17.2
O43676	NDUFB3	NADH dehydrogenase [ubiquinone] 1 beta subcomplex subunit 3 OS=Homo sapiens OX=9606 GN=NDUFB3 PE=1 SV=3	21	2	2	11.4
Q9ULA0	DNPEP	Aspartyl aminopeptidase OS=Homo sapiens OX=9606 GN=DNPEP PE=1 SV=2	18	6	6	53.4
P11836	MS4A1	B-lymphocyte antigen CD20 OS=Homo sapiens OX=9606 GN=MS4A1 PE=1 SV=1	25	5	5	33.1
Q13217	DNAJC3	DnaJ homolog subfamily C member 3 OS=Homo sapiens OX=9606 GN=DNAJC3 PE=1 SV=1	21	10	10	57.5
Q8WWI5	SLC44A1	Choline transporter-like protein 1 OS=Homo sapiens OX=9606 GN=SLC44A1 PE=1 SV=1	17	8	8	73.3
P19075	TSPAN8	Tetraspanin-8 OS=Homo sapiens OX=9606 GN=TSPAN8 PE=1 SV=1	14	3	3	26
P23381	WARS1	Tryptophan--tRNA ligase, cytoplasmic OS=Homo sapiens OX=9606 GN=WARS1 PE=1 SV=2	34	13	13	53.1
Q14643	ITPR1	Inositol 1,4,5-trisphosphate-gated calcium channel ITPR1 OS=Homo sapiens OX=9606 GN=ITPR1 PE=1 SV=3	3	8	5	313.7
P41091	EIF2S3	Eukaryotic translation initiation factor 2 subunit 3 OS=Homo sapiens OX=9606 GN=EIF2S3 PE=1 SV=3	32	10	10	51.1
P31150	GDI1	Rab GDP dissociation inhibitor alpha OS=Homo sapiens OX=9606 GN=GDI1 PE=1 SV=2	52	18	11	50.6
Q14141	SEPTIN6	Septin-6 OS=Homo sapiens OX=9606 GN=SEPTIN6 PE=1 SV=4	32	11	5	49.7
P43307	SSR1	Translocon-associated protein subunit alpha OS=Homo sapiens OX=9606 GN=SSR1 PE=1 SV=3	21	4	4	32.2
O15511	ARPC5	Actin-related protein 2/3 complex subunit 5 OS=Homo sapiens OX=9606 GN=ARPC5 PE=1 SV=3	57	8	8	16.3
Q92614	MYO18A	Unconventional myosin-XVIIIa OS=Homo sapiens OX=9606 GN=MYO18A PE=1 SV=3	8	13	13	233
O60763	USO1	General vesicular transport factor p115 OS=Homo sapiens OX=9606 GN=USO1 PE=1 SV=2	12	11	11	107.8
Q9P0V9	SEPTIN10	Septin-10 OS=Homo sapiens OX=9606 GN=SEPTIN10 PE=1 SV=2	14	4	4	52.6
P53597	SUCLG1	Succinate--CoA ligase [ADP/GDP-forming] subunit alpha, mitochondrial OS=Homo sapiens OX=9606 GN=SUCLG1 PE=1 SV=4	25	6	6	36.2
Q9NRA2	SLC17A5	Sialin OS=Homo sapiens OX=9606 GN=SLC17A5 PE=1 SV=2	3	2	2	54.6
Q9UGP8	SEC63	Translocation protein SEC63 homolog OS=Homo sapiens OX=9606 GN=SEC63 PE=1 SV=2	21	11	11	87.9
O00571	DDX3X	ATP-dependent RNA helicase DDX3X OS=Homo sapiens OX=9606 GN=DDX3X PE=1 SV=3	23	13	12	73.2
A0A0C4DH38	IGHV5-51	Immunoglobulin heavy variable 5-51 OS=Homo sapiens OX=9606 GN=IGHV5-51 PE=3 SV=1	47	4	4	12.7
Q14554	PDIA5	Protein disulfide-isomerase A5 OS=Homo sapiens OX=9606 GN=PDIA5 PE=1 SV=1	15	8	8	59.6
P24821	TNC	Tenascin OS=Homo sapiens OX=9606 GN=TNC PE=1 SV=3	24	36	36	240.7
Q16775	HAGH	Hydroxyacylglutathione hydrolase, mitochondrial OS=Homo sapiens OX=9606 GN=HAGH PE=1 SV=2	18	4	4	33.8
P15954	COX7C	Cytochrome c oxidase subunit 7C, mitochondrial OS=Homo sapiens OX=9606 GN=COX7C PE=1 SV=1	29	2	2	7.2
P23470	PTPRG	Receptor-type tyrosine-protein phosphatase gamma OS=Homo sapiens OX=9606 GN=PTPRG PE=1 SV=4	8	10	10	161.9
O60784	TOM1	Target of Myb1 membrane trafficking protein OS=Homo sapiens OX=9606 GN=TOM1 PE=1 SV=2	17	6	6	53.8
Q8IUW5	RELL1	RELT-like protein 1 OS=Homo sapiens OX=9606 GN=RELL1 PE=1 SV=1	3	1	1	29.3
Q96IU4	ABHD14B	Putative protein-lysine deacylase ABHD14B OS=Homo sapiens OX=9606 GN=ABHD14B PE=1 SV=1	34	6	6	22.3
P48556	PSMD8	26S proteasome non-ATPase regulatory subunit 8 OS=Homo sapiens OX=9606 GN=PSMD8 PE=1 SV=2	18	5	5	39.6
P10253	GAA	Lysosomal alpha-glucosidase OS=Homo sapiens OX=9606 GN=GAA PE=1 SV=4	5	3	3	105.3
O75489	NDUFS3	NADH dehydrogenase [ubiquinone] iron-sulfur protein 3, mitochondrial OS=Homo sapiens OX=9606 GN=NDUFS3 PE=1 SV=1	26	5	5	30.2
P62851	RPS25	Small ribosomal subunit protein eS25 OS=Homo sapiens OX=9606 GN=RPS25 PE=1 SV=1	31	4	4	13.7
P46439	GSTM5	Glutathione S-transferase Mu 5 OS=Homo sapiens OX=9606 GN=GSTM5 PE=1 SV=3	44	9	5	25.7
Q13867	BLMH	Bleomycin hydrolase OS=Homo sapiens OX=9606 GN=BLMH PE=1 SV=1	19	7	7	52.5
P53992	SEC24C	Protein transport protein Sec24C OS=Homo sapiens OX=9606 GN=SEC24C PE=1 SV=3	10	8	8	118.2
O00487	PSMD14	26S proteasome non-ATPase regulatory subunit 14 OS=Homo sapiens OX=9606 GN=PSMD14 PE=1 SV=1	9	3	3	34.6
P06127	CD5	T-cell surface glycoprotein CD5 OS=Homo sapiens OX=9606 GN=CD5 PE=1 SV=2	12	5	5	54.5
P19338	NCL	Nucleolin OS=Homo sapiens OX=9606 GN=NCL PE=1 SV=3	32	21	21	76.6
Q9UIA9	XPO7	Exportin-7 OS=Homo sapiens OX=9606 GN=XPO7 PE=1 SV=3	19	14	14	123.8
P61201	COPS2	COP9 signalosome complex subunit 2 OS=Homo sapiens OX=9606 GN=COPS2 PE=1 SV=1	15	6	6	51.6
Q99733	NAP1L4	Nucleosome assembly protein 1-like 4 OS=Homo sapiens OX=9606 GN=NAP1L4 PE=1 SV=1	30	8	7	42.8
P37108	SRP14	Signal recognition particle 14 kDa protein OS=Homo sapiens OX=9606 GN=SRP14 PE=1 SV=2	34	5	5	14.6
P04271	S100B	Protein S100-B OS=Homo sapiens OX=9606 GN=S100B PE=1 SV=2	24	2	2	10.7
Q99714	HSD17B10	3-hydroxyacyl-CoA dehydrogenase type-2 OS=Homo sapiens OX=9606 GN=HSD17B10 PE=1 SV=3	69	11	11	26.9
P00739	HPR	Haptoglobin-related protein OS=Homo sapiens OX=9606 GN=HPR PE=2 SV=2	68	24	9	39
A0A075B6H7	IGKV3-7	Probable non-functional immunoglobulin kappa variable 3-7 OS=Homo sapiens OX=9606 GN=IGKV3-7 PE=1 SV=1	23	2	1	12.8
P30622	CLIP1	CAP-Gly domain-containing linker protein 1 OS=Homo sapiens OX=9606 GN=CLIP1 PE=1 SV=2	20	25	25	162.1
Q8NCW5	NAXE	NAD(P)H-hydrate epimerase OS=Homo sapiens OX=9606 GN=NAXE PE=1 SV=2	21	4	4	31.7
Q9UL26	RAB22A	Ras-related protein Rab-22A OS=Homo sapiens OX=9606 GN=RAB22A PE=1 SV=2	47	7	6	21.8
O14495	PLPP3	Phospholipid phosphatase 3 OS=Homo sapiens OX=9606 GN=PLPP3 PE=1 SV=1	22	5	5	35.1
P05455	SSB	Lupus La protein OS=Homo sapiens OX=9606 GN=SSB PE=1 SV=2	30	11	11	46.8
Q9BT78	COPS4	COP9 signalosome complex subunit 4 OS=Homo sapiens OX=9606 GN=COPS4 PE=1 SV=1	28	8	8	46.2
P28070	PSMB4	Proteasome subunit beta type-4 OS=Homo sapiens OX=9606 GN=PSMB4 PE=1 SV=4	38	7	7	29.2
P49913	CAMP	Cathelicidin antimicrobial peptide OS=Homo sapiens OX=9606 GN=CAMP PE=1 SV=1	36	9	9	19.3
Q9Y5S2	CDC42BPB	Serine/threonine-protein kinase MRCK beta OS=Homo sapiens OX=9606 GN=CDC42BPB PE=1 SV=2	8	11	8	194.2
Q9Y680	FKBP7	Peptidyl-prolyl cis-trans isomerase FKBP7 OS=Homo sapiens OX=9606 GN=FKBP7 PE=1 SV=2	21	4	4	25.8
P62888	RPL30	Large ribosomal subunit protein eL30 OS=Homo sapiens OX=9606 GN=RPL30 PE=1 SV=2	49	5	5	12.8
O43237	DYNC1LI2	Cytoplasmic dynein 1 light intermediate chain 2 OS=Homo sapiens OX=9606 GN=DYNC1LI2 PE=1 SV=1	16	6	6	54.1
Q13637	RAB32	Ras-related protein Rab-32 OS=Homo sapiens OX=9606 GN=RAB32 PE=1 SV=3	50	9	8	25
P62277	RPS13	Small ribosomal subunit protein uS15 OS=Homo sapiens OX=9606 GN=RPS13 PE=1 SV=2	50	8	8	17.2
P09769	FGR	Tyrosine-protein kinase Fgr OS=Homo sapiens OX=9606 GN=FGR PE=1 SV=2	37	16	14	59.4
O14817	TSPAN4	Tetraspanin-4 OS=Homo sapiens OX=9606 GN=TSPAN4 PE=1 SV=1	3	1	1	26.1
Q9UBV8	PEF1	Peflin OS=Homo sapiens OX=9606 GN=PEF1 PE=1 SV=1	20	6	6	30.4
P05362	ICAM1	Intercellular adhesion molecule 1 OS=Homo sapiens OX=9606 GN=ICAM1 PE=1 SV=2	23	10	10	57.8
Q96C36	PYCR2	Pyrroline-5-carboxylate reductase 2 OS=Homo sapiens OX=9606 GN=PYCR2 PE=1 SV=1	5	2	2	33.6
P22894	MMP8	Neutrophil collagenase OS=Homo sapiens OX=9606 GN=MMP8 PE=1 SV=1	31	11	11	53.4
P10643	C7	Complement component C7 OS=Homo sapiens OX=9606 GN=C7 PE=1 SV=2	47	30	29	93.5
P62913	RPL11	Large ribosomal subunit protein uL5 OS=Homo sapiens OX=9606 GN=RPL11 PE=1 SV=2	24	4	4	20.2
Q9Y371	SH3GLB1	Endophilin-B1 OS=Homo sapiens OX=9606 GN=SH3GLB1 PE=1 SV=1	17	6	5	40.8
P46776	RPL27A	Large ribosomal subunit protein uL15 OS=Homo sapiens OX=9606 GN=RPL27A PE=1 SV=2	28	4	4	16.6
Q9UBC2	EPS15L1	Epidermal growth factor receptor substrate 15-like 1 OS=Homo sapiens OX=9606 GN=EPS15L1 PE=1 SV=1	14	8	8	94.2
O00264	PGRMC1	Membrane-associated progesterone receptor component 1 OS=Homo sapiens OX=9606 GN=PGRMC1 PE=1 SV=3	52	8	6	21.7
Q12959	DLG1	Disks large homolog 1 OS=Homo sapiens OX=9606 GN=DLG1 PE=1 SV=2	10	8	8	100.4
P35222	CTNNB1	Catenin beta-1 OS=Homo sapiens OX=9606 GN=CTNNB1 PE=1 SV=1	23	13	9	85.4
A1L0T0	ILVBL	2-hydroxyacyl-CoA lyase 2 OS=Homo sapiens OX=9606 GN=ILVBL PE=1 SV=2	22	9	9	67.8
Q9BXX0	EMILIN2	EMILIN-2 OS=Homo sapiens OX=9606 GN=EMILIN2 PE=1 SV=3	17	12	12	115.6
P20774	OGN	Mimecan OS=Homo sapiens OX=9606 GN=OGN PE=1 SV=1	33	9	9	33.9
P13747	HLA-E	HLA class I histocompatibility antigen, alpha chain E OS=Homo sapiens OX=9606 GN=HLA-E PE=1 SV=4	29	8	6	40
P32856	STX2	Syntaxin-2 OS=Homo sapiens OX=9606 GN=STX2 PE=1 SV=3	17	5	5	33.3
P42356	PI4KA	Phosphatidylinositol 4-kinase alpha OS=Homo sapiens OX=9606 GN=PI4KA PE=1 SV=4	13	19	19	236.7
Q15722	LTB4R	Leukotriene B4 receptor 1 OS=Homo sapiens OX=9606 GN=LTB4R PE=1 SV=2	19	5	5	37.5
P54619	PRKAG1	5'-AMP-activated protein kinase subunit gamma-1 OS=Homo sapiens OX=9606 GN=PRKAG1 PE=1 SV=1	21	5	4	37.6
P21912	SDHB	Succinate dehydrogenase [ubiquinone] iron-sulfur subunit, mitochondrial OS=Homo sapiens OX=9606 GN=SDHB PE=1 SV=3	20	6	6	31.6
O75964	ATP5MG	ATP synthase subunit g, mitochondrial OS=Homo sapiens OX=9606 GN=ATP5MG PE=1 SV=3	44	4	3	11.4
P02671	FGA	Fibrinogen alpha chain OS=Homo sapiens OX=9606 GN=FGA PE=1 SV=2	41	40	40	94.9
P27169	PON1	Serum paraoxonase/arylesterase 1 OS=Homo sapiens OX=9606 GN=PON1 PE=1 SV=3	40	10	10	39.7
O60762	DPM1	Dolichol-phosphate mannosyltransferase subunit 1 OS=Homo sapiens OX=9606 GN=DPM1 PE=1 SV=1	40	7	7	29.6
Q7Z6Z7	HUWE1	E3 ubiquitin-protein ligase HUWE1 OS=Homo sapiens OX=9606 GN=HUWE1 PE=1 SV=3	6	19	19	481.6
Q03518	TAP1	Antigen peptide transporter 1 OS=Homo sapiens OX=9606 GN=TAP1 PE=1 SV=3	13	7	7	80.9
Q96FW1	OTUB1	Ubiquitin thioesterase OTUB1 OS=Homo sapiens OX=9606 GN=OTUB1 PE=1 SV=2	32	7	7	31.3
O15212	PFDN6	Prefoldin subunit 6 OS=Homo sapiens OX=9606 GN=PFDN6 PE=1 SV=1	40	5	5	14.6
Q7L5N1	COPS6	COP9 signalosome complex subunit 6 OS=Homo sapiens OX=9606 GN=COPS6 PE=1 SV=1	14	4	4	36.1
P10412	H1-4	Histone H1.4 OS=Homo sapiens OX=9606 GN=H1-4 PE=1 SV=2	27	8	3	21.9
Q93008	USP9X	Ubiquitin carboxyl-terminal hydrolase 9X OS=Homo sapiens OX=9606 GN=USP9X PE=1 SV=4	9	18	18	290.3
P01730	CD4	T-cell surface glycoprotein CD4 OS=Homo sapiens OX=9606 GN=CD4 PE=1 SV=1	20	8	8	51.1
P41240	CSK	Tyrosine-protein kinase CSK OS=Homo sapiens OX=9606 GN=CSK PE=1 SV=1	24	10	10	50.7
Q86UF1	TSPAN33	Tetraspanin-33 OS=Homo sapiens OX=9606 GN=TSPAN33 PE=1 SV=1	8	2	2	31.5
Q15276	RABEP1	Rab GTPase-binding effector protein 1 OS=Homo sapiens OX=9606 GN=RABEP1 PE=1 SV=2	6	5	5	99.2
O43795	MYO1B	Unconventional myosin-Ib OS=Homo sapiens OX=9606 GN=MYO1B PE=1 SV=3	16	16	14	131.9
P49720	PSMB3	Proteasome subunit beta type-3 OS=Homo sapiens OX=9606 GN=PSMB3 PE=1 SV=2	39	6	6	22.9
P78559	MAP1A	Microtubule-associated protein 1A OS=Homo sapiens OX=9606 GN=MAP1A PE=1 SV=6	6	14	13	305.3
Q9BUT1	BDH2	Dehydrogenase/reductase SDR family member 6 OS=Homo sapiens OX=9606 GN=BDH2 PE=1 SV=2	17	3	3	26.7
P62495	ETF1	Eukaryotic peptide chain release factor subunit 1 OS=Homo sapiens OX=9606 GN=ETF1 PE=1 SV=3	21	8	8	49
Q15631	TSN	Translin OS=Homo sapiens OX=9606 GN=TSN PE=1 SV=1	24	5	5	26.2
Q9UHV9	PFDN2	Prefoldin subunit 2 OS=Homo sapiens OX=9606 GN=PFDN2 PE=1 SV=1	21	3	3	16.6
Q8TD19	NEK9	Serine/threonine-protein kinase Nek9 OS=Homo sapiens OX=9606 GN=NEK9 PE=1 SV=2	16	12	12	107.1
P07686	HEXB	Beta-hexosaminidase subunit beta OS=Homo sapiens OX=9606 GN=HEXB PE=1 SV=4	15	7	7	63.1
P20963	CD247	T-cell surface glycoprotein CD3 zeta chain OS=Homo sapiens OX=9606 GN=CD247 PE=1 SV=2	35	6	6	18.7
Q9H993	ARMT1	Damage-control phosphatase ARMT1 OS=Homo sapiens OX=9606 GN=ARMT1 PE=1 SV=1	4	2	2	51.1
O75608	LYPLA1	Acyl-protein thioesterase 1 OS=Homo sapiens OX=9606 GN=LYPLA1 PE=1 SV=1	14	3	3	24.7
Q9UH65	SWAP70	Switch-associated protein 70 OS=Homo sapiens OX=9606 GN=SWAP70 PE=1 SV=1	15	9	9	69
P35080	PFN2	Profilin-2 OS=Homo sapiens OX=9606 GN=PFN2 PE=1 SV=3	26	3	3	15
P29508	SERPINB3	Serpin B3 OS=Homo sapiens OX=9606 GN=SERPINB3 PE=1 SV=2	18	7	3	44.5
Q7Z4H8	POGLUT3	Protein O-glucosyltransferase 3 OS=Homo sapiens OX=9606 GN=POGLUT3 PE=1 SV=2	14	6	6	58.5
P11362	FGFR1	Fibroblast growth factor receptor 1 OS=Homo sapiens OX=9606 GN=FGFR1 PE=1 SV=3	3	2	2	91.8
Q02252	ALDH6A1	Methylmalonate-semialdehyde/malonate-semialdehyde dehydrogenase [acylating], mitochondrial OS=Homo sapiens OX=9606 GN=ALDH6A1 PE=1 SV=2	19	8	8	57.8
Q9Y2B0	CNPY2	Protein canopy homolog 2 OS=Homo sapiens OX=9606 GN=CNPY2 PE=1 SV=1	23	3	3	20.6
P00505	GOT2	Aspartate aminotransferase, mitochondrial OS=Homo sapiens OX=9606 GN=GOT2 PE=1 SV=3	17	6	6	47.5
Q9C0E8	LNPK	Endoplasmic reticulum junction formation protein lunapark OS=Homo sapiens OX=9606 GN=LNPK PE=1 SV=2	21	9	9	47.7
P46109	CRKL	Crk-like protein OS=Homo sapiens OX=9606 GN=CRKL PE=1 SV=1	38	7	7	33.8
P24557	TBXAS1	Thromboxane-A synthase OS=Homo sapiens OX=9606 GN=TBXAS1 PE=1 SV=3	26	12	12	60.5
Q9Y3L5	RAP2C	Ras-related protein Rap-2c OS=Homo sapiens OX=9606 GN=RAP2C PE=1 SV=1	55	8	2	20.7
Q9H0E2	TOLLIP	Toll-interacting protein OS=Homo sapiens OX=9606 GN=TOLLIP PE=1 SV=1	18	5	5	30.3
O95164	UBL3	Ubiquitin-like protein 3 OS=Homo sapiens OX=9606 GN=UBL3 PE=1 SV=1	39	4	4	13.1
O00592	PODXL	Podocalyxin OS=Homo sapiens OX=9606 GN=PODXL PE=1 SV=2	11	5	5	58.6
Q9UEW8	STK39	STE20/SPS1-related proline-alanine-rich protein kinase OS=Homo sapiens OX=9606 GN=STK39 PE=1 SV=3	2	1	1	59.4
Q9Y4E8	USP15	Ubiquitin carboxyl-terminal hydrolase 15 OS=Homo sapiens OX=9606 GN=USP15 PE=1 SV=3	9	9	9	112.3
P41218	MNDA	Myeloid cell nuclear differentiation antigen OS=Homo sapiens OX=9606 GN=MNDA PE=1 SV=1	23	8	8	45.8
Q9BS40	LXN	Latexin OS=Homo sapiens OX=9606 GN=LXN PE=1 SV=2	22	4	4	25.7
Q15811	ITSN1	Intersectin-1 OS=Homo sapiens OX=9606 GN=ITSN1 PE=1 SV=3	6	8	8	195.3
Q9NP59	SLC40A1	Solute carrier family 40 member 1 OS=Homo sapiens OX=9606 GN=SLC40A1 PE=1 SV=1	5	3	3	62.5
P08311	CTSG	Cathepsin G OS=Homo sapiens OX=9606 GN=CTSG PE=1 SV=2	39	8	8	28.8
Q14BN4	SLMAP	Sarcolemmal membrane-associated protein OS=Homo sapiens OX=9606 GN=SLMAP PE=1 SV=1	13	10	10	95.1
Q13797	ITGA9	Integrin alpha-9 OS=Homo sapiens OX=9606 GN=ITGA9 PE=1 SV=2	7	7	7	114.4
O00410	IPO5	Importin-5 OS=Homo sapiens OX=9606 GN=IPO5 PE=1 SV=4	17	15	15	123.6
P49908	SELENOP	Selenoprotein P OS=Homo sapiens OX=9606 GN=SELENOP PE=1 SV=3	10	5	5	43.2
O95210	STBD1	Starch-binding domain-containing protein 1 OS=Homo sapiens OX=9606 GN=STBD1 PE=1 SV=1	19	5	5	39
P13671	C6	Complement component C6 OS=Homo sapiens OX=9606 GN=C6 PE=1 SV=3	26	21	21	104.7
Q6P1A2	LPCAT3	Lysophospholipid acyltransferase 5 OS=Homo sapiens OX=9606 GN=LPCAT3 PE=1 SV=1	11	5	5	56
P13693	TPT1	Translationally-controlled tumor protein OS=Homo sapiens OX=9606 GN=TPT1 PE=1 SV=1	27	4	4	19.6
Q92599	SEPTIN8	Septin-8 OS=Homo sapiens OX=9606 GN=SEPTIN8 PE=1 SV=4	17	7	5	55.7
P51812	RPS6KA3	Ribosomal protein S6 kinase alpha-3 OS=Homo sapiens OX=9606 GN=RPS6KA3 PE=1 SV=1	15	9	6	83.7
Q9UNL2	SSR3	Translocon-associated protein subunit gamma OS=Homo sapiens OX=9606 GN=SSR3 PE=1 SV=1	15	3	3	21.1
P26992	CNTFR	Ciliary neurotrophic factor receptor subunit alpha OS=Homo sapiens OX=9606 GN=CNTFR PE=1 SV=2	17	5	5	40.6
P08294	SOD3	Extracellular superoxide dismutase [Cu-Zn] OS=Homo sapiens OX=9606 GN=SOD3 PE=1 SV=2	29	5	5	25.8
P22061	PCMT1	Protein-L-isoaspartate(D-aspartate) O-methyltransferase OS=Homo sapiens OX=9606 GN=PCMT1 PE=1 SV=4	29	5	5	24.6
P05166	PCCB	Propionyl-CoA carboxylase beta chain, mitochondrial OS=Homo sapiens OX=9606 GN=PCCB PE=1 SV=3	13	5	5	58.2
P40189	IL6ST	Interleukin-6 receptor subunit beta OS=Homo sapiens OX=9606 GN=IL6ST PE=1 SV=2	6	4	4	103.5
Q13449	LSAMP	Limbic system-associated membrane protein OS=Homo sapiens OX=9606 GN=LSAMP PE=1 SV=2	24	7	7	37.4
Q9Y673	ALG5	Dolichyl-phosphate beta-glucosyltransferase OS=Homo sapiens OX=9606 GN=ALG5 PE=1 SV=1	13	3	3	36.9
Q9Y4F1	FARP1	FERM, ARHGEF and pleckstrin domain-containing protein 1 OS=Homo sapiens OX=9606 GN=FARP1 PE=1 SV=1	6	5	5	118.6
P48147	PREP	Prolyl endopeptidase OS=Homo sapiens OX=9606 GN=PREP PE=1 SV=2	20	10	10	80.6
Q9H299	SH3BGRL3	SH3 domain-binding glutamic acid-rich-like protein 3 OS=Homo sapiens OX=9606 GN=SH3BGRL3 PE=1 SV=1	71	4	4	10.4
Q9UEU0	VTI1B	Vesicle transport through interaction with t-SNAREs homolog 1B OS=Homo sapiens OX=9606 GN=VTI1B PE=1 SV=3	22	4	4	26.7
Q8NE86	MCU	Calcium uniporter protein, mitochondrial OS=Homo sapiens OX=9606 GN=MCU PE=1 SV=1	15	4	4	39.8
A6NI72	NCF1B	Putative neutrophil cytosol factor 1B OS=Homo sapiens OX=9606 GN=NCF1B PE=5 SV=2	50	15	15	44.8
P16109	SELP	P-selectin OS=Homo sapiens OX=9606 GN=SELP PE=1 SV=4	8	5	5	90.8
Q9P2R3	ANKFY1	Rabankyrin-5 OS=Homo sapiens OX=9606 GN=ANKFY1 PE=1 SV=2	13	11	11	128.3
Q9NNX6	CD209	CD209 antigen OS=Homo sapiens OX=9606 GN=CD209 PE=1 SV=1	35	8	8	45.7
P14868	DARS1	Aspartate--tRNA ligase, cytoplasmic OS=Homo sapiens OX=9606 GN=DARS1 PE=1 SV=2	28	11	11	57.1
Q9Y2Q3	GSTK1	Glutathione S-transferase kappa 1 OS=Homo sapiens OX=9606 GN=GSTK1 PE=1 SV=3	14	2	2	25.5
O95183	VAMP5	Vesicle-associated membrane protein 5 OS=Homo sapiens OX=9606 GN=VAMP5 PE=1 SV=1	28	3	3	12.8
Q8IZP0	ABI1	Abl interactor 1 OS=Homo sapiens OX=9606 GN=ABI1 PE=1 SV=4	16	6	6	55
Q16836	HADH	Hydroxyacyl-coenzyme A dehydrogenase, mitochondrial OS=Homo sapiens OX=9606 GN=HADH PE=1 SV=3	24	7	7	34.3
O60879	DIAPH2	Protein diaphanous homolog 2 OS=Homo sapiens OX=9606 GN=DIAPH2 PE=1 SV=1	10	10	10	125.5
Q15006	EMC2	ER membrane protein complex subunit 2 OS=Homo sapiens OX=9606 GN=EMC2 PE=1 SV=1	30	7	7	34.8
P21757	MSR1	Macrophage scavenger receptor types I and II OS=Homo sapiens OX=9606 GN=MSR1 PE=1 SV=1	18	8	8	49.7
P50213	IDH3A	Isocitrate dehydrogenase [NAD] subunit alpha, mitochondrial OS=Homo sapiens OX=9606 GN=IDH3A PE=1 SV=1	13	5	5	39.6
Q14152	EIF3A	Eukaryotic translation initiation factor 3 subunit A OS=Homo sapiens OX=9606 GN=EIF3A PE=1 SV=1	17	17	17	166.5
P62899	RPL31	Large ribosomal subunit protein eL31 OS=Homo sapiens OX=9606 GN=RPL31 PE=1 SV=1	46	7	7	14.5
P08567	PLEK	Pleckstrin OS=Homo sapiens OX=9606 GN=PLEK PE=1 SV=3	26	5	5	40.1
P20042	EIF2S2	Eukaryotic translation initiation factor 2 subunit 2 OS=Homo sapiens OX=9606 GN=EIF2S2 PE=1 SV=2	30	9	9	38.4
Q9NXU5	ARL15	ADP-ribosylation factor-like protein 15 OS=Homo sapiens OX=9606 GN=ARL15 PE=1 SV=1	29	4	4	22.9
Q9NR46	SH3GLB2	Endophilin-B2 OS=Homo sapiens OX=9606 GN=SH3GLB2 PE=1 SV=1	13	5	4	43.9
Q92616	GCN1	Stalled ribosome sensor GCN1 OS=Homo sapiens OX=9606 GN=GCN1 PE=1 SV=7	8	17	17	292.5
O00182	LGALS9	Galectin-9 OS=Homo sapiens OX=9606 GN=LGALS9 PE=1 SV=2	15	4	4	39.5
Q96DG6	CMBL	Carboxymethylenebutenolidase homolog OS=Homo sapiens OX=9606 GN=CMBL PE=1 SV=1	31	7	7	28
O15230	LAMA5	Laminin subunit alpha-5 OS=Homo sapiens OX=9606 GN=LAMA5 PE=1 SV=8	4	11	11	399.5
P41226	UBA7	Ubiquitin-like modifier-activating enzyme 7 OS=Homo sapiens OX=9606 GN=UBA7 PE=1 SV=2	11	8	8	111.6
P27708	CAD	Multifunctional protein CAD OS=Homo sapiens OX=9606 GN=CAD PE=1 SV=3	12	20	19	242.8
Q96AJ9	VTI1A	Vesicle transport through interaction with t-SNAREs homolog 1A OS=Homo sapiens OX=9606 GN=VTI1A PE=1 SV=2	15	3	3	25.2
P26640	VARS1	Valine--tRNA ligase OS=Homo sapiens OX=9606 GN=VARS1 PE=1 SV=4	13	13	13	140.4
Q96FJ2	DYNLL2	Dynein light chain 2, cytoplasmic OS=Homo sapiens OX=9606 GN=DYNLL2 PE=1 SV=1	20	2	1	10.3
Q5T3F8	TMEM63B	CSC1-like protein 2 OS=Homo sapiens OX=9606 GN=TMEM63B PE=1 SV=1	3	2	2	94.9
Q9UPT5	EXOC7	Exocyst complex component 7 OS=Homo sapiens OX=9606 GN=EXOC7 PE=1 SV=3	8	5	5	83.3
P46777	RPL5	Large ribosomal subunit protein uL18 OS=Homo sapiens OX=9606 GN=RPL5 PE=1 SV=3	24	8	8	34.3
Q9UNQ0	ABCG2	Broad substrate specificity ATP-binding cassette transporter ABCG2 OS=Homo sapiens OX=9606 GN=ABCG2 PE=1 SV=3	5	3	3	72.3
O60256	PRPSAP2	Phosphoribosyl pyrophosphate synthase-associated protein 2 OS=Homo sapiens OX=9606 GN=PRPSAP2 PE=1 SV=1	22	7	7	40.9
Q9NSD9	FARSB	Phenylalanine--tRNA ligase beta subunit OS=Homo sapiens OX=9606 GN=FARSB PE=1 SV=3	14	8	8	66.1
Q96J84	KIRREL1	Kin of IRRE-like protein 1 OS=Homo sapiens OX=9606 GN=KIRREL1 PE=1 SV=2	13	6	6	83.5
P02746	C1QB	Complement C1q subcomponent subunit B OS=Homo sapiens OX=9606 GN=C1QB PE=1 SV=3	35	6	6	26.7
Q96C19	EFHD2	EF-hand domain-containing protein D2 OS=Homo sapiens OX=9606 GN=EFHD2 PE=1 SV=1	28	7	7	26.7
P21810	BGN	Biglycan OS=Homo sapiens OX=9606 GN=BGN PE=1 SV=2	37	11	10	41.6
P25815	S100P	Protein S100-P OS=Homo sapiens OX=9606 GN=S100P PE=1 SV=2	24	2	2	10.4
Q15165	PON2	Serum paraoxonase/arylesterase 2 OS=Homo sapiens OX=9606 GN=PON2 PE=1 SV=4	25	6	6	39.4
Q92896	GLG1	Golgi apparatus protein 1 OS=Homo sapiens OX=9606 GN=GLG1 PE=1 SV=2	15	16	16	134.5
Q9NTX5	ECHDC1	Ethylmalonyl-CoA decarboxylase OS=Homo sapiens OX=9606 GN=ECHDC1 PE=1 SV=2	25	6	6	33.7
Q15582	TGFBI	Transforming growth factor-beta-induced protein ig-h3 OS=Homo sapiens OX=9606 GN=TGFBI PE=1 SV=1	29	15	15	74.6
Q9NSE4	IARS2	Isoleucine--tRNA ligase, mitochondrial OS=Homo sapiens OX=9606 GN=IARS2 PE=1 SV=2	7	5	5	113.7
Q96P48	ARAP1	Arf-GAP with Rho-GAP domain, ANK repeat and PH domain-containing protein 1 OS=Homo sapiens OX=9606 GN=ARAP1 PE=1 SV=3	7	7	7	162.1
Q15942	ZYX	Zyxin OS=Homo sapiens OX=9606 GN=ZYX PE=1 SV=1	12	5	5	61.2
P24666	ACP1	Low molecular weight phosphotyrosine protein phosphatase OS=Homo sapiens OX=9606 GN=ACP1 PE=1 SV=3	26	3	3	18
Q15436	SEC23A	Protein transport protein Sec23A OS=Homo sapiens OX=9606 GN=SEC23A PE=1 SV=2	20	11	11	86.1
P16219	ACADS	Short-chain specific acyl-CoA dehydrogenase, mitochondrial OS=Homo sapiens OX=9606 GN=ACADS PE=1 SV=1	11	4	4	44.3
Q13530	SERINC3	Serine incorporator 3 OS=Homo sapiens OX=9606 GN=SERINC3 PE=1 SV=2	8	2	2	52.5
Q13636	RAB31	Ras-related protein Rab-31 OS=Homo sapiens OX=9606 GN=RAB31 PE=1 SV=2	38	6	5	21.7
P13929	ENO3	Beta-enolase OS=Homo sapiens OX=9606 GN=ENO3 PE=1 SV=5	44	14	8	47
O15117	FYB1	FYN-binding protein 1 OS=Homo sapiens OX=9606 GN=FYB1 PE=1 SV=2	13	8	8	85.3
P08637	FCGR3A	Low affinity immunoglobulin gamma Fc region receptor III-A OS=Homo sapiens OX=9606 GN=FCGR3A PE=1 SV=2	12	4	1	29.1
P69891	HBG1	Hemoglobin subunit gamma-1 OS=Homo sapiens OX=9606 GN=HBG1 PE=1 SV=3	79	10	2	16.1
P34931	HSPA1L	Heat shock 70 kDa protein 1-like OS=Homo sapiens OX=9606 GN=HSPA1L PE=1 SV=2	31	16	1	70.3
Q567U6	CCDC93	Coiled-coil domain-containing protein 93 OS=Homo sapiens OX=9606 GN=CCDC93 PE=1 SV=2	8	5	5	73.2
P25325	MPST	3-mercaptopyruvate sulfurtransferase OS=Homo sapiens OX=9606 GN=MPST PE=1 SV=3	24	5	5	33.2
Q92820	GGH	Gamma-glutamyl hydrolase OS=Homo sapiens OX=9606 GN=GGH PE=1 SV=2	19	5	5	35.9
Q13332	PTPRS	Receptor-type tyrosine-protein phosphatase S OS=Homo sapiens OX=9606 GN=PTPRS PE=1 SV=3	10	12	10	216.9
P26639	TARS1	Threonine--tRNA ligase 1, cytoplasmic OS=Homo sapiens OX=9606 GN=TARS1 PE=1 SV=3	15	9	9	83.4
P07108	DBI	Acyl-CoA-binding protein OS=Homo sapiens OX=9606 GN=DBI PE=1 SV=2	51	3	3	10
Q9P0I2	EMC3	ER membrane protein complex subunit 3 OS=Homo sapiens OX=9606 GN=EMC3 PE=1 SV=3	16	3	3	29.9
Q96L92	SNX27	Sorting nexin-27 OS=Homo sapiens OX=9606 GN=SNX27 PE=1 SV=2	19	9	9	61.2
Q9HD42	CHMP1A	Charged multivesicular body protein 1a OS=Homo sapiens OX=9606 GN=CHMP1A PE=1 SV=1	8	2	2	21.7
O95498	VNN2	Pantetheine hydrolase VNN2 OS=Homo sapiens OX=9606 GN=VNN2 PE=1 SV=3	29	8	8	58.5
Q7L9L4	MOB1B	MOB kinase activator 1B OS=Homo sapiens OX=9606 GN=MOB1B PE=1 SV=3	17	3	3	25.1
Q96CS3	FAF2	FAS-associated factor 2 OS=Homo sapiens OX=9606 GN=FAF2 PE=1 SV=2	9	4	4	52.6
Q15738	NSDHL	Sterol-4-alpha-carboxylate 3-dehydrogenase, decarboxylating OS=Homo sapiens OX=9606 GN=NSDHL PE=1 SV=2	22	7	7	41.9
O95373	IPO7	Importin-7 OS=Homo sapiens OX=9606 GN=IPO7 PE=1 SV=1	11	7	7	119.4
Q92888	ARHGEF1	Rho guanine nucleotide exchange factor 1 OS=Homo sapiens OX=9606 GN=ARHGEF1 PE=1 SV=2	16	11	11	102.4
Q9Y4D7	PLXND1	Plexin-D1 OS=Homo sapiens OX=9606 GN=PLXND1 PE=1 SV=3	8	13	10	211.9
Q13445	TMED1	Transmembrane emp24 domain-containing protein 1 OS=Homo sapiens OX=9606 GN=TMED1 PE=1 SV=1	17	3	3	25.2
P52597	HNRNPF	Heterogeneous nuclear ribonucleoprotein F OS=Homo sapiens OX=9606 GN=HNRNPF PE=1 SV=3	16	5	4	45.6
P14854	COX6B1	Cytochrome c oxidase subunit 6B1 OS=Homo sapiens OX=9606 GN=COX6B1 PE=1 SV=2	66	5	5	10.2
Q12882	DPYD	Dihydropyrimidine dehydrogenase [NADP(+)] OS=Homo sapiens OX=9606 GN=DPYD PE=1 SV=2	10	8	8	111.3
P53680	AP2S1	AP-2 complex subunit sigma OS=Homo sapiens OX=9606 GN=AP2S1 PE=1 SV=2	43	6	6	17
O00217	NDUFS8	NADH dehydrogenase [ubiquinone] iron-sulfur protein 8, mitochondrial OS=Homo sapiens OX=9606 GN=NDUFS8 PE=1 SV=1	18	3	3	23.7
Q9NZ45	CISD1	CDGSH iron-sulfur domain-containing protein 1 OS=Homo sapiens OX=9606 GN=CISD1 PE=1 SV=1	34	3	3	12.2
Q5JSH3	WDR44	WD repeat-containing protein 44 OS=Homo sapiens OX=9606 GN=WDR44 PE=1 SV=1	16	10	10	101.3
P43250	GRK6	G protein-coupled receptor kinase 6 OS=Homo sapiens OX=9606 GN=GRK6 PE=1 SV=2	14	7	5	65.9
Q12802	AKAP13	A-kinase anchor protein 13 OS=Homo sapiens OX=9606 GN=AKAP13 PE=1 SV=2	5	11	11	307.4
P62829	RPL23	Large ribosomal subunit protein uL14 OS=Homo sapiens OX=9606 GN=RPL23 PE=1 SV=1	51	6	6	14.9
Q00872	MYBPC1	Myosin-binding protein C, slow-type OS=Homo sapiens OX=9606 GN=MYBPC1 PE=1 SV=2	37	34	33	128.2
Q96AG4	LRRC59	Leucine-rich repeat-containing protein 59 OS=Homo sapiens OX=9606 GN=LRRC59 PE=1 SV=1	21	6	6	34.9
O95298	NDUFC2	NADH dehydrogenase [ubiquinone] 1 subunit C2 OS=Homo sapiens OX=9606 GN=NDUFC2 PE=1 SV=1	24	3	3	14.2
P12931	SRC	Proto-oncogene tyrosine-protein kinase Src OS=Homo sapiens OX=9606 GN=SRC PE=1 SV=3	26	11	7	59.8
P46926	GNPDA1	Glucosamine-6-phosphate isomerase 1 OS=Homo sapiens OX=9606 GN=GNPDA1 PE=1 SV=1	30	6	5	32.6
P20851	C4BPB	C4b-binding protein beta chain OS=Homo sapiens OX=9606 GN=C4BPB PE=1 SV=1	54	11	11	28.3
P35606	COPB2	Coatomer subunit beta' OS=Homo sapiens OX=9606 GN=COPB2 PE=1 SV=2	9	8	8	102.4
O15120	AGPAT2	1-acyl-sn-glycerol-3-phosphate acyltransferase beta OS=Homo sapiens OX=9606 GN=AGPAT2 PE=1 SV=1	19	4	4	30.9
Q9BXS5	AP1M1	AP-1 complex subunit mu-1 OS=Homo sapiens OX=9606 GN=AP1M1 PE=1 SV=3	16	5	5	48.6
O94826	TOMM70	Mitochondrial import receptor subunit TOM70 OS=Homo sapiens OX=9606 GN=TOMM70 PE=1 SV=1	10	7	7	67.4
Q13835	PKP1	Plakophilin-1 OS=Homo sapiens OX=9606 GN=PKP1 PE=1 SV=2	8	5	5	82.8
Q92504	SLC39A7	Zinc transporter SLC39A7 OS=Homo sapiens OX=9606 GN=SLC39A7 PE=1 SV=2	4	3	3	50.1
Q4KWH8	PLCH1	1-phosphatidylinositol 4,5-bisphosphate phosphodiesterase eta-1 OS=Homo sapiens OX=9606 GN=PLCH1 PE=1 SV=1	0	1	1	189.1
P18428	LBP	Lipopolysaccharide-binding protein OS=Homo sapiens OX=9606 GN=LBP PE=1 SV=3	31	12	12	53.4
P13807	GYS1	Glycogen [starch] synthase, muscle OS=Homo sapiens OX=9606 GN=GYS1 PE=1 SV=2	25	13	13	83.7
Q96IJ6	GMPPA	Mannose-1-phosphate guanyltransferase alpha OS=Homo sapiens OX=9606 GN=GMPPA PE=1 SV=1	11	4	4	46.3
Q5JTV8	TOR1AIP1	Torsin-1A-interacting protein 1 OS=Homo sapiens OX=9606 GN=TOR1AIP1 PE=1 SV=2	15	8	7	66.2
Q969N2	PIGT	GPI transamidase component PIG-T OS=Homo sapiens OX=9606 GN=PIGT PE=1 SV=1	16	9	9	65.7
P15586	GNS	N-acetylglucosamine-6-sulfatase OS=Homo sapiens OX=9606 GN=GNS PE=1 SV=3	6	3	3	62
P23946	CMA1	Chymase OS=Homo sapiens OX=9606 GN=CMA1 PE=1 SV=1	49	8	8	27.3
P32942	ICAM3	Intercellular adhesion molecule 3 OS=Homo sapiens OX=9606 GN=ICAM3 PE=1 SV=2	17	9	9	59.5
O43451	MGAM	Maltase-glucoamylase OS=Homo sapiens OX=9606 GN=MGAM PE=1 SV=6	19	28	28	311.8
Q7L1Q6	BZW1	eIF5-mimic protein 2 OS=Homo sapiens OX=9606 GN=BZW1 PE=1 SV=1	9	4	3	48
Q96BW5	PTER	Phosphotriesterase-related protein OS=Homo sapiens OX=9606 GN=PTER PE=1 SV=1	15	5	5	39
P55263	ADK	Adenosine kinase OS=Homo sapiens OX=9606 GN=ADK PE=1 SV=2	20	6	6	40.5
Q9H0Q0	CYRIA	CYFIP-related Rac1 interactor A OS=Homo sapiens OX=9606 GN=CYRIA PE=2 SV=1	22	5	5	37.3
Q04941	PLP2	Proteolipid protein 2 OS=Homo sapiens OX=9606 GN=PLP2 PE=1 SV=1	9	1	1	16.7
Q9Y3F4	STRAP	Serine-threonine kinase receptor-associated protein OS=Homo sapiens OX=9606 GN=STRAP PE=1 SV=1	23	6	6	38.4
Q93033	CD101	Immunoglobulin superfamily member 2 OS=Homo sapiens OX=9606 GN=CD101 PE=1 SV=2	23	20	20	115
Q86TX2	ACOT1	Acyl-coenzyme A thioesterase 1 OS=Homo sapiens OX=9606 GN=ACOT1 PE=1 SV=1	23	7	7	46.2
Q16881	TXNRD1	Thioredoxin reductase 1, cytoplasmic OS=Homo sapiens OX=9606 GN=TXNRD1 PE=1 SV=3	18	8	8	70.9
O00602	FCN1	Ficolin-1 OS=Homo sapiens OX=9606 GN=FCN1 PE=1 SV=2	29	7	6	35.1
O95336	PGLS	6-phosphogluconolactonase OS=Homo sapiens OX=9606 GN=PGLS PE=1 SV=2	46	8	8	27.5
Q00688	FKBP3	Peptidyl-prolyl cis-trans isomerase FKBP3 OS=Homo sapiens OX=9606 GN=FKBP3 PE=1 SV=1	15	3	3	25.2
Q00839	HNRNPU	Heterogeneous nuclear ribonucleoprotein U OS=Homo sapiens OX=9606 GN=HNRNPU PE=1 SV=6	19	10	10	90.5
Q9P2R7	SUCLA2	Succinate--CoA ligase [ADP-forming] subunit beta, mitochondrial OS=Homo sapiens OX=9606 GN=SUCLA2 PE=1 SV=3	15	7	7	50.3
P07602	PSAP	Prosaposin OS=Homo sapiens OX=9606 GN=PSAP PE=1 SV=2	6	3	3	58.1
Q13045	FLII	Protein flightless-1 homolog OS=Homo sapiens OX=9606 GN=FLII PE=1 SV=2	10	10	10	144.7
Q13619	CUL4A	Cullin-4A OS=Homo sapiens OX=9606 GN=CUL4A PE=1 SV=3	5	4	2	87.6
O15162	PLSCR1	Phospholipid scramblase 1 OS=Homo sapiens OX=9606 GN=PLSCR1 PE=1 SV=1	12	3	3	35
O14828	SCAMP3	Secretory carrier-associated membrane protein 3 OS=Homo sapiens OX=9606 GN=SCAMP3 PE=1 SV=3	18	4	4	38.3
Q16799	RTN1	Reticulon-1 OS=Homo sapiens OX=9606 GN=RTN1 PE=1 SV=1	6	3	2	83.6
P55287	CDH11	Cadherin-11 OS=Homo sapiens OX=9606 GN=CDH11 PE=1 SV=2	12	7	7	87.9
P54652	HSPA2	Heat shock-related 70 kDa protein 2 OS=Homo sapiens OX=9606 GN=HSPA2 PE=1 SV=1	28	18	4	70
Q9H6B4	CLMP	CXADR-like membrane protein OS=Homo sapiens OX=9606 GN=CLMP PE=1 SV=1	9	3	3	41.3
Q13393	PLD1	Phospholipase D1 OS=Homo sapiens OX=9606 GN=PLD1 PE=1 SV=1	10	8	8	124.1
Q15274	QPRT	Nicotinate-nucleotide pyrophosphorylase [carboxylating] OS=Homo sapiens OX=9606 GN=QPRT PE=1 SV=3	4	1	1	30.8
Q6UX71	PLXDC2	Plexin domain-containing protein 2 OS=Homo sapiens OX=9606 GN=PLXDC2 PE=1 SV=1	10	5	5	59.5
Q9BX66	SORBS1	Sorbin and SH3 domain-containing protein 1 OS=Homo sapiens OX=9606 GN=SORBS1 PE=1 SV=3	5	5	5	142.4
O95302	FKBP9	Peptidyl-prolyl cis-trans isomerase FKBP9 OS=Homo sapiens OX=9606 GN=FKBP9 PE=1 SV=2	18	8	8	63
Q99613	EIF3C	Eukaryotic translation initiation factor 3 subunit C OS=Homo sapiens OX=9606 GN=EIF3C PE=1 SV=1	14	11	11	105.3
O14939	PLD2	Phospholipase D2 OS=Homo sapiens OX=9606 GN=PLD2 PE=1 SV=2	5	4	4	105.9
A2A3N6	PIPSL	Putative PIP5K1A and PSMD4-like protein OS=Homo sapiens OX=9606 GN=PIPSL PE=5 SV=1	5	3	2	95
Q8IUD2	ERC1	ELKS/Rab6-interacting/CAST family member 1 OS=Homo sapiens OX=9606 GN=ERC1 PE=1 SV=1	7	6	6	128
P18084	ITGB5	Integrin beta-5 OS=Homo sapiens OX=9606 GN=ITGB5 PE=1 SV=1	20	13	12	88
Q08211	DHX9	ATP-dependent RNA helicase A OS=Homo sapiens OX=9606 GN=DHX9 PE=1 SV=4	17	18	18	140.9
Q9UMR2	DDX19B	ATP-dependent RNA helicase DDX19B OS=Homo sapiens OX=9606 GN=DDX19B PE=1 SV=1	16	6	6	53.9
A0A075B6R2	IGHV4-4	Immunoglobulin heavy variable 4-4 OS=Homo sapiens OX=9606 GN=IGHV4-4 PE=3 SV=2	20	2	1	12.8
P50281	MMP14	Matrix metalloproteinase-14 OS=Homo sapiens OX=9606 GN=MMP14 PE=1 SV=3	11	6	6	65.9
Q58DX5	NAALADL2	Inactive N-acetylated-alpha-linked acidic dipeptidase-like protein 2 OS=Homo sapiens OX=9606 GN=NAALADL2 PE=1 SV=3	4	3	3	88.6
P56378	ATP5MJ	ATP synthase subunit ATP5MJ, mitochondrial OS=Homo sapiens OX=9606 GN=ATP5MJ PE=1 SV=1	28	2	2	6.7
P40199	CEACAM6	Carcinoembryonic antigen-related cell adhesion molecule 6 OS=Homo sapiens OX=9606 GN=CEACAM6 PE=1 SV=4	22	5	5	37.2
Q14C86	GAPVD1	GTPase-activating protein and VPS9 domain-containing protein 1 OS=Homo sapiens OX=9606 GN=GAPVD1 PE=1 SV=2	7	9	9	164.9
Q8IU68	TMC8	Transmembrane channel-like protein 8 OS=Homo sapiens OX=9606 GN=TMC8 PE=1 SV=1	7	4	4	81.6
P0C0S5	H2AZ1	Histone H2A.Z OS=Homo sapiens OX=9606 GN=H2AZ1 PE=1 SV=2	31	4	2	13.5
Q92597	NDRG1	Protein NDRG1 OS=Homo sapiens OX=9606 GN=NDRG1 PE=1 SV=1	19	5	5	42.8
P28845	HSD11B1	11-beta-hydroxysteroid dehydrogenase 1 OS=Homo sapiens OX=9606 GN=HSD11B1 PE=1 SV=3	3	1	1	32.4
Q02809	PLOD1	Procollagen-lysine,2-oxoglutarate 5-dioxygenase 1 OS=Homo sapiens OX=9606 GN=PLOD1 PE=1 SV=2	14	8	8	83.5
Q9Y5S1	TRPV2	Transient receptor potential cation channel subfamily V member 2 OS=Homo sapiens OX=9606 GN=TRPV2 PE=1 SV=1	11	6	6	85.9
Q13303	KCNAB2	Voltage-gated potassium channel subunit beta-2 OS=Homo sapiens OX=9606 GN=KCNAB2 PE=1 SV=2	20	6	6	41
P48509	CD151	CD151 antigen OS=Homo sapiens OX=9606 GN=CD151 PE=1 SV=3	14	4	3	28.3
Q9UJU6	DBNL	Drebrin-like protein OS=Homo sapiens OX=9606 GN=DBNL PE=1 SV=1	29	9	9	48.2
Q06124	PTPN11	Tyrosine-protein phosphatase non-receptor type 11 OS=Homo sapiens OX=9606 GN=PTPN11 PE=1 SV=3	11	6	6	68
P78527	PRKDC	DNA-dependent protein kinase catalytic subunit OS=Homo sapiens OX=9606 GN=PRKDC PE=1 SV=3	13	43	43	468.8
P17568	NDUFB7	NADH dehydrogenase [ubiquinone] 1 beta subcomplex subunit 7 OS=Homo sapiens OX=9606 GN=NDUFB7 PE=1 SV=4	15	2	2	16.4
P08246	ELANE	Neutrophil elastase OS=Homo sapiens OX=9606 GN=ELANE PE=1 SV=1	20	4	4	28.5
Q9BX59	TAPBPL	Tapasin-related protein OS=Homo sapiens OX=9606 GN=TAPBPL PE=1 SV=2	14	5	5	50.2
P04062	GBA1	Lysosomal acid glucosylceramidase OS=Homo sapiens OX=9606 GN=GBA1 PE=1 SV=3	12	5	5	59.7
Q96NT3	GUCD1	Protein GUCD1 OS=Homo sapiens OX=9606 GN=GUCD1 PE=1 SV=2	12	3	3	27.2
P26885	FKBP2	Peptidyl-prolyl cis-trans isomerase FKBP2 OS=Homo sapiens OX=9606 GN=FKBP2 PE=1 SV=2	28	2	2	15.6
Q96BY6	DOCK10	Dedicator of cytokinesis protein 10 OS=Homo sapiens OX=9606 GN=DOCK10 PE=1 SV=3	7	14	13	249.4
Q08426	EHHADH	Peroxisomal bifunctional enzyme OS=Homo sapiens OX=9606 GN=EHHADH PE=1 SV=3	2	2	2	79.4
P19013	KRT4	Keratin, type II cytoskeletal 4 OS=Homo sapiens OX=9606 GN=KRT4 PE=1 SV=5	24	12	7	56.1
Q96S66	CLCC1	Chloride channel CLIC-like protein 1 OS=Homo sapiens OX=9606 GN=CLCC1 PE=1 SV=1	11	6	6	62
O15371	EIF3D	Eukaryotic translation initiation factor 3 subunit D OS=Homo sapiens OX=9606 GN=EIF3D PE=1 SV=1	16	8	8	63.9
Q9Y6G9	DYNC1LI1	Cytoplasmic dynein 1 light intermediate chain 1 OS=Homo sapiens OX=9606 GN=DYNC1LI1 PE=1 SV=3	32	12	12	56.5
P07451	CA3	Carbonic anhydrase 3 OS=Homo sapiens OX=9606 GN=CA3 PE=1 SV=3	53	10	10	29.5
P40123	CAP2	Adenylyl cyclase-associated protein 2 OS=Homo sapiens OX=9606 GN=CAP2 PE=1 SV=1	16	8	6	52.8
A0AVT1	UBA6	Ubiquitin-like modifier-activating enzyme 6 OS=Homo sapiens OX=9606 GN=UBA6 PE=1 SV=1	11	8	8	117.9
P06239	LCK	Tyrosine-protein kinase Lck OS=Homo sapiens OX=9606 GN=LCK PE=1 SV=6	27	10	9	58
Q15223	NECTIN1	Nectin-1 OS=Homo sapiens OX=9606 GN=NECTIN1 PE=1 SV=3	2	1	1	57.1
P15153	RAC2	Ras-related C3 botulinum toxin substrate 2 OS=Homo sapiens OX=9606 GN=RAC2 PE=1 SV=1	30	5	3	21.4
P09669	COX6C	Cytochrome c oxidase subunit 6C OS=Homo sapiens OX=9606 GN=COX6C PE=1 SV=2	28	3	3	8.8
Q9BZF1	OSBPL8	Oxysterol-binding protein-related protein 8 OS=Homo sapiens OX=9606 GN=OSBPL8 PE=1 SV=3	10	7	7	101.1
O95197	RTN3	Reticulon-3 OS=Homo sapiens OX=9606 GN=RTN3 PE=1 SV=2	6	3	2	112.5
P53041	PPP5C	Serine/threonine-protein phosphatase 5 OS=Homo sapiens OX=9606 GN=PPP5C PE=1 SV=1	5	3	3	56.8
Q969Q5	RAB24	Ras-related protein Rab-24 OS=Homo sapiens OX=9606 GN=RAB24 PE=1 SV=1	47	7	7	23.1
Q96PD5	PGLYRP2	N-acetylmuramoyl-L-alanine amidase OS=Homo sapiens OX=9606 GN=PGLYRP2 PE=1 SV=1	29	10	10	62.2
Q7Z4W1	DCXR	L-xylulose reductase OS=Homo sapiens OX=9606 GN=DCXR PE=1 SV=2	27	5	5	25.9
Q8NBJ5	COLGALT1	Procollagen galactosyltransferase 1 OS=Homo sapiens OX=9606 GN=COLGALT1 PE=1 SV=1	16	10	10	71.6
O75380	NDUFS6	NADH dehydrogenase [ubiquinone] iron-sulfur protein 6, mitochondrial OS=Homo sapiens OX=9606 GN=NDUFS6 PE=1 SV=1	39	3	3	13.7
P01833	PIGR	Polymeric immunoglobulin receptor OS=Homo sapiens OX=9606 GN=PIGR PE=1 SV=4	27	15	15	83.2
Q5TDH0	DDI2	Protein DDI1 homolog 2 OS=Homo sapiens OX=9606 GN=DDI2 PE=1 SV=1	24	6	6	44.5
O15118	NPC1	NPC intracellular cholesterol transporter 1 OS=Homo sapiens OX=9606 GN=NPC1 PE=1 SV=2	3	3	3	142.1
Q93034	CUL5	Cullin-5 OS=Homo sapiens OX=9606 GN=CUL5 PE=1 SV=4	13	10	10	90.9
P08572	COL4A2	Collagen alpha-2(IV) chain OS=Homo sapiens OX=9606 GN=COL4A2 PE=1 SV=4	10	12	12	167.4
Q9UGM5	FETUB	Fetuin-B OS=Homo sapiens OX=9606 GN=FETUB PE=1 SV=2	17	6	6	42
O15389	SIGLEC5	Sialic acid-binding Ig-like lectin 5 OS=Homo sapiens OX=9606 GN=SIGLEC5 PE=1 SV=1	26	12	4	60.7
O75381	PEX14	Peroxisomal membrane protein PEX14 OS=Homo sapiens OX=9606 GN=PEX14 PE=1 SV=1	10	3	3	41.2
Q5XPI4	RNF123	E3 ubiquitin-protein ligase RNF123 OS=Homo sapiens OX=9606 GN=RNF123 PE=1 SV=1	6	8	8	148.4
P13674	P4HA1	Prolyl 4-hydroxylase subunit alpha-1 OS=Homo sapiens OX=9606 GN=P4HA1 PE=1 SV=2	22	9	9	61
P01717	IGLV3-25	Immunoglobulin lambda variable 3-25 OS=Homo sapiens OX=9606 GN=IGLV3-25 PE=1 SV=2	19	2	1	12
Q16539	MAPK14	Mitogen-activated protein kinase 14 OS=Homo sapiens OX=9606 GN=MAPK14 PE=1 SV=3	22	6	6	41.3
O00534	VWA5A	von Willebrand factor A domain-containing protein 5A OS=Homo sapiens OX=9606 GN=VWA5A PE=1 SV=2	11	7	7	86.4
Q12906	ILF3	Interleukin enhancer-binding factor 3 OS=Homo sapiens OX=9606 GN=ILF3 PE=1 SV=3	13	9	9	95.3
P06681	C2	Complement C2 OS=Homo sapiens OX=9606 GN=C2 PE=1 SV=2	10	7	7	83.2
Q10589	BST2	Bone marrow stromal antigen 2 OS=Homo sapiens OX=9606 GN=BST2 PE=1 SV=1	18	4	4	19.8
Q9ULP9	TBC1D24	TBC1 domain family member 24 OS=Homo sapiens OX=9606 GN=TBC1D24 PE=1 SV=2	9	5	5	62.9
Q5K4L6	SLC27A3	Long-chain fatty acid transport protein 3 OS=Homo sapiens OX=9606 GN=SLC27A3 PE=1 SV=4	24	9	9	73.5
O60716	CTNND1	Catenin delta-1 OS=Homo sapiens OX=9606 GN=CTNND1 PE=1 SV=1	10	7	7	108.1
P12955	PEPD	Xaa-Pro dipeptidase OS=Homo sapiens OX=9606 GN=PEPD PE=1 SV=3	13	6	6	54.5
Q96GG9	DCUN1D1	DCN1-like protein 1 OS=Homo sapiens OX=9606 GN=DCUN1D1 PE=1 SV=1	24	6	6	30.1
Q92619	ARHGAP45	Rho GTPase-activating protein 45 OS=Homo sapiens OX=9606 GN=ARHGAP45 PE=1 SV=2	13	11	11	124.5
P48729	CSNK1A1	Casein kinase I isoform alpha OS=Homo sapiens OX=9606 GN=CSNK1A1 PE=1 SV=2	18	5	5	38.9
P14207	FOLR2	Folate receptor beta OS=Homo sapiens OX=9606 GN=FOLR2 PE=1 SV=4	19	5	5	29.3
Q02978	SLC25A11	Mitochondrial 2-oxoglutarate/malate carrier protein OS=Homo sapiens OX=9606 GN=SLC25A11 PE=1 SV=3	31	6	6	34
Q8WUY1	THEM6	Protein THEM6 OS=Homo sapiens OX=9606 GN=THEM6 PE=1 SV=2	34	5	5	23.9
Q687X5	STEAP4	Metalloreductase STEAP4 OS=Homo sapiens OX=9606 GN=STEAP4 PE=1 SV=1	27	8	8	51.9
P60842	EIF4A1	Eukaryotic initiation factor 4A-I OS=Homo sapiens OX=9606 GN=EIF4A1 PE=1 SV=1	42	12	6	46.1
Q16401	PSMD5	26S proteasome non-ATPase regulatory subunit 5 OS=Homo sapiens OX=9606 GN=PSMD5 PE=1 SV=3	34	11	11	56.2
P23588	EIF4B	Eukaryotic translation initiation factor 4B OS=Homo sapiens OX=9606 GN=EIF4B PE=1 SV=2	15	6	6	69.1
Q9UBW5	BIN2	Bridging integrator 2 OS=Homo sapiens OX=9606 GN=BIN2 PE=1 SV=3	23	9	8	61.8
P61313	RPL15	Large ribosomal subunit protein eL15 OS=Homo sapiens OX=9606 GN=RPL15 PE=1 SV=2	34	7	7	24.1
Q00722	PLCB2	1-phosphatidylinositol 4,5-bisphosphate phosphodiesterase beta-2 OS=Homo sapiens OX=9606 GN=PLCB2 PE=1 SV=2	8	8	8	133.9
P14317	HCLS1	Hematopoietic lineage cell-specific protein OS=Homo sapiens OX=9606 GN=HCLS1 PE=1 SV=3	10	5	5	54
P55058	PLTP	Phospholipid transfer protein OS=Homo sapiens OX=9606 GN=PLTP PE=1 SV=1	28	12	12	54.7
Q96A33	CCDC47	PAT complex subunit CCDC47 OS=Homo sapiens OX=9606 GN=CCDC47 PE=1 SV=1	16	6	6	55.8
Q9H3K6	BOLA2	BolA-like protein 2 OS=Homo sapiens OX=9606 GN=BOLA2 PE=1 SV=1	37	3	3	10.1
P0DTU3	TRA	T cell receptor alpha chain MC.7.G5 OS=Homo sapiens OX=9606 GN=TRA PE=1 SV=1	3	1	1	31
P61764	STXBP1	Syntaxin-binding protein 1 OS=Homo sapiens OX=9606 GN=STXBP1 PE=1 SV=1	24	12	12	67.5
P05161	ISG15	Ubiquitin-like protein ISG15 OS=Homo sapiens OX=9606 GN=ISG15 PE=1 SV=5	18	2	2	17.9
P42768	WAS	Actin nucleation-promoting factor WAS OS=Homo sapiens OX=9606 GN=WAS PE=1 SV=4	19	6	6	52.9
Q96KA5	CLPTM1L	Lipid scramblase CLPTM1L OS=Homo sapiens OX=9606 GN=CLPTM1L PE=1 SV=1	2	1	1	62.2
Q9H488	POFUT1	GDP-fucose protein O-fucosyltransferase 1 OS=Homo sapiens OX=9606 GN=POFUT1 PE=1 SV=1	11	3	3	43.9
P60228	EIF3E	Eukaryotic translation initiation factor 3 subunit E OS=Homo sapiens OX=9606 GN=EIF3E PE=1 SV=1	23	8	8	52.2
Q96S52	PIGS	GPI transamidase component PIG-S OS=Homo sapiens OX=9606 GN=PIGS PE=1 SV=3	11	4	4	61.6
P08574	CYC1	Cytochrome c1, heme protein, mitochondrial OS=Homo sapiens OX=9606 GN=CYC1 PE=1 SV=3	14	3	3	35.4
Q99426	TBCB	Tubulin-folding cofactor B OS=Homo sapiens OX=9606 GN=TBCB PE=1 SV=2	20	5	5	27.3
P08631	HCK	Tyrosine-protein kinase HCK OS=Homo sapiens OX=9606 GN=HCK PE=1 SV=5	31	13	11	59.6
Q96D31	ORAI1	Calcium release-activated calcium channel protein 1 OS=Homo sapiens OX=9606 GN=ORAI1 PE=1 SV=2	7	2	2	32.6
Q12841	FSTL1	Follistatin-related protein 1 OS=Homo sapiens OX=9606 GN=FSTL1 PE=1 SV=1	31	9	9	35
Q13555	CAMK2G	Calcium/calmodulin-dependent protein kinase type II subunit gamma OS=Homo sapiens OX=9606 GN=CAMK2G PE=1 SV=4	17	7	5	62.6
Q9BQS8	FYCO1	FYVE and coiled-coil domain-containing protein 1 OS=Homo sapiens OX=9606 GN=FYCO1 PE=1 SV=3	8	11	11	166.9
Q9UBI1	COMMD3	COMM domain-containing protein 3 OS=Homo sapiens OX=9606 GN=COMMD3 PE=1 SV=1	4	1	1	22.1
Q15052	ARHGEF6	Rho guanine nucleotide exchange factor 6 OS=Homo sapiens OX=9606 GN=ARHGEF6 PE=1 SV=2	11	7	5	87.4
P32456	GBP2	Guanylate-binding protein 2 OS=Homo sapiens OX=9606 GN=GBP2 PE=1 SV=3	14	7	5	67.2
Q8TDZ2	MICAL1	[F-actin]-monooxygenase MICAL1 OS=Homo sapiens OX=9606 GN=MICAL1 PE=1 SV=2	11	10	10	117.8
O75954	TSPAN9	Tetraspanin-9 OS=Homo sapiens OX=9606 GN=TSPAN9 PE=1 SV=1	11	2	2	26.8
Q9H9B4	SFXN1	Sideroflexin-1 OS=Homo sapiens OX=9606 GN=SFXN1 PE=1 SV=4	20	4	4	35.6
Q9BZV1	UBXN6	UBX domain-containing protein 6 OS=Homo sapiens OX=9606 GN=UBXN6 PE=1 SV=1	31	7	7	49.7
Q6Y1H2	HACD2	Very-long-chain (3R)-3-hydroxyacyl-CoA dehydratase 2 OS=Homo sapiens OX=9606 GN=HACD2 PE=1 SV=1	12	3	3	28.4
Q14571	ITPR2	Inositol 1,4,5-trisphosphate receptor type 2 OS=Homo sapiens OX=9606 GN=ITPR2 PE=1 SV=2	2	6	3	307.9
Q15121	PEA15	Astrocytic phosphoprotein PEA-15 OS=Homo sapiens OX=9606 GN=PEA15 PE=1 SV=2	33	3	3	15
Q6EMK4	VASN	Vasorin OS=Homo sapiens OX=9606 GN=VASN PE=1 SV=1	14	7	7	71.7
Q9Y3A6	TMED5	Transmembrane emp24 domain-containing protein 5 OS=Homo sapiens OX=9606 GN=TMED5 PE=1 SV=1	14	3	3	26
P49914	MTHFS	5-formyltetrahydrofolate cyclo-ligase OS=Homo sapiens OX=9606 GN=MTHFS PE=1 SV=2	4	1	1	23.2
P17813	ENG	Endoglin OS=Homo sapiens OX=9606 GN=ENG PE=1 SV=2	13	7	7	70.5
P03952	KLKB1	Plasma kallikrein OS=Homo sapiens OX=9606 GN=KLKB1 PE=1 SV=2	15	9	9	71.3
Q6ZWT7	MBOAT2	Lysophospholipid acyltransferase 2 OS=Homo sapiens OX=9606 GN=MBOAT2 PE=1 SV=2	6	3	3	59.5
Q15046	KARS1	Lysine--tRNA ligase OS=Homo sapiens OX=9606 GN=KARS1 PE=1 SV=3	18	9	9	68
Q6UW02	CYP20A1	Cytochrome P450 20A1 OS=Homo sapiens OX=9606 GN=CYP20A1 PE=1 SV=1	19	7	7	52.4
O14773	TPP1	Tripeptidyl-peptidase 1 OS=Homo sapiens OX=9606 GN=TPP1 PE=1 SV=2	18	7	7	61.2
Q15233	NONO	Non-POU domain-containing octamer-binding protein OS=Homo sapiens OX=9606 GN=NONO PE=1 SV=4	14	8	7	54.2
Q15283	RASA2	Ras GTPase-activating protein 2 OS=Homo sapiens OX=9606 GN=RASA2 PE=1 SV=3	18	13	13	96.6
P54819	AK2	Adenylate kinase 2, mitochondrial OS=Homo sapiens OX=9606 GN=AK2 PE=1 SV=2	32	6	6	26.5
Q96A65	EXOC4	Exocyst complex component 4 OS=Homo sapiens OX=9606 GN=EXOC4 PE=1 SV=1	17	12	12	110.4
Q6PCB7	SLC27A1	Long-chain fatty acid transport protein 1 OS=Homo sapiens OX=9606 GN=SLC27A1 PE=1 SV=1	12	5	5	71.1
Q13443	ADAM9	Disintegrin and metalloproteinase domain-containing protein 9 OS=Homo sapiens OX=9606 GN=ADAM9 PE=1 SV=1	9	7	7	90.5
P48740	MASP1	Mannan-binding lectin serine protease 1 OS=Homo sapiens OX=9606 GN=MASP1 PE=1 SV=3	26	15	14	79.2
Q8N138	ORMDL3	ORM1-like protein 3 OS=Homo sapiens OX=9606 GN=ORMDL3 PE=1 SV=1	12	2	2	17.5
O95716	RAB3D	Ras-related protein Rab-3D OS=Homo sapiens OX=9606 GN=RAB3D PE=1 SV=1	48	9	6	24.3
Q9UHB6	LIMA1	LIM domain and actin-binding protein 1 OS=Homo sapiens OX=9606 GN=LIMA1 PE=1 SV=1	10	6	6	85.2
Q86WI1	PKHD1L1	Fibrocystin-L OS=Homo sapiens OX=9606 GN=PKHD1L1 PE=2 SV=2	1	4	3	465.4
Q9UNE7	STUB1	E3 ubiquitin-protein ligase CHIP OS=Homo sapiens OX=9606 GN=STUB1 PE=1 SV=2	13	4	4	34.8
P0DJI9	SAA2	Serum amyloid A-2 protein OS=Homo sapiens OX=9606 GN=SAA2 PE=1 SV=1	52	6	2	13.5
Q14257	RCN2	Reticulocalbin-2 OS=Homo sapiens OX=9606 GN=RCN2 PE=1 SV=1	26	5	5	36.9
Q13492	PICALM	Phosphatidylinositol-binding clathrin assembly protein OS=Homo sapiens OX=9606 GN=PICALM PE=1 SV=2	19	8	8	70.7
Q14008	CKAP5	Cytoskeleton-associated protein 5 OS=Homo sapiens OX=9606 GN=CKAP5 PE=1 SV=3	5	9	9	225.4
P61353	RPL27	Large ribosomal subunit protein eL27 OS=Homo sapiens OX=9606 GN=RPL27 PE=1 SV=2	36	4	4	15.8
Q9H4B7	TUBB1	Tubulin beta-1 chain OS=Homo sapiens OX=9606 GN=TUBB1 PE=1 SV=1	44	14	11	50.3
Q9H2M9	RAB3GAP2	Rab3 GTPase-activating protein non-catalytic subunit OS=Homo sapiens OX=9606 GN=RAB3GAP2 PE=1 SV=1	6	7	7	155.9
P13612	ITGA4	Integrin alpha-4 OS=Homo sapiens OX=9606 GN=ITGA4 PE=1 SV=3	8	7	7	114.8
Q86YS7	C2CD5	C2 domain-containing protein 5 OS=Homo sapiens OX=9606 GN=C2CD5 PE=1 SV=1	9	6	6	110.4
B2RUZ4	SMIM1	Small integral membrane protein 1 OS=Homo sapiens OX=9606 GN=SMIM1 PE=1 SV=1	21	1	1	8.7
P17677	GAP43	Neuromodulin OS=Homo sapiens OX=9606 GN=GAP43 PE=1 SV=1	44	7	7	24.8
P62136	PPP1CA	Serine/threonine-protein phosphatase PP1-alpha catalytic subunit OS=Homo sapiens OX=9606 GN=PPP1CA PE=1 SV=1	33	8	1	37.5
Q15113	PCOLCE	Procollagen C-endopeptidase enhancer 1 OS=Homo sapiens OX=9606 GN=PCOLCE PE=1 SV=2	23	7	7	47.9
Q969P0	IGSF8	Immunoglobulin superfamily member 8 OS=Homo sapiens OX=9606 GN=IGSF8 PE=1 SV=1	11	5	5	65
Q99943	AGPAT1	1-acyl-sn-glycerol-3-phosphate acyltransferase alpha OS=Homo sapiens OX=9606 GN=AGPAT1 PE=1 SV=2	13	3	3	31.7
A1L4H1	SSC5D	Soluble scavenger receptor cysteine-rich domain-containing protein SSC5D OS=Homo sapiens OX=9606 GN=SSC5D PE=1 SV=3	21	23	23	165.6
Q9NZC3	GDE1	Glycerophosphodiester phosphodiesterase 1 OS=Homo sapiens OX=9606 GN=GDE1 PE=1 SV=1	5	1	1	37.7
Q8WXF7	ATL1	Atlastin-1 OS=Homo sapiens OX=9606 GN=ATL1 PE=1 SV=1	14	7	6	63.5
P21730	C5AR1	C5a anaphylatoxin chemotactic receptor 1 OS=Homo sapiens OX=9606 GN=C5AR1 PE=1 SV=2	12	4	4	39.3
Q9UH99	SUN2	SUN domain-containing protein 2 OS=Homo sapiens OX=9606 GN=SUN2 PE=1 SV=3	24	11	11	80.3
Q53S08	RAB6D	Ras-related protein Rab-6D OS=Homo sapiens OX=9606 GN=RAB6D PE=2 SV=1	16	4	2	28.2
P60866	RPS20	Small ribosomal subunit protein uS10 OS=Homo sapiens OX=9606 GN=RPS20 PE=1 SV=1	44	4	4	13.4
Q13451	FKBP5	Peptidyl-prolyl cis-trans isomerase FKBP5 OS=Homo sapiens OX=9606 GN=FKBP5 PE=1 SV=2	13	5	5	51.2
Q969V3	NCLN	BOS complex subunit NCLN OS=Homo sapiens OX=9606 GN=NCLN PE=1 SV=2	13	6	6	62.9
Q9NVJ2	ARL8B	ADP-ribosylation factor-like protein 8B OS=Homo sapiens OX=9606 GN=ARL8B PE=1 SV=1	44	5	2	21.5
Q96RF0	SNX18	Sorting nexin-18 OS=Homo sapiens OX=9606 GN=SNX18 PE=1 SV=2	10	5	5	68.9
Q9BZZ2	SIGLEC1	Sialoadhesin OS=Homo sapiens OX=9606 GN=SIGLEC1 PE=1 SV=2	14	18	18	182.5
Q9BT09	CNPY3	Protein canopy homolog 3 OS=Homo sapiens OX=9606 GN=CNPY3 PE=1 SV=1	14	3	3	30.7
Q13442	PDAP1	28 kDa heat- and acid-stable phosphoprotein OS=Homo sapiens OX=9606 GN=PDAP1 PE=1 SV=1	32	5	5	20.6
P50416	CPT1A	Carnitine O-palmitoyltransferase 1, liver isoform OS=Homo sapiens OX=9606 GN=CPT1A PE=1 SV=2	17	11	11	88.3
P36507	MAP2K2	Dual specificity mitogen-activated protein kinase kinase 2 OS=Homo sapiens OX=9606 GN=MAP2K2 PE=1 SV=1	15	5	4	44.4
P78310	CXADR	Coxsackievirus and adenovirus receptor OS=Homo sapiens OX=9606 GN=CXADR PE=1 SV=1	5	2	2	40
P50914	RPL14	Large ribosomal subunit protein eL14 OS=Homo sapiens OX=9606 GN=RPL14 PE=1 SV=4	16	3	3	23.4
Q9H3S7	PTPN23	Tyrosine-protein phosphatase non-receptor type 23 OS=Homo sapiens OX=9606 GN=PTPN23 PE=1 SV=1	7	9	9	178.9
Q8N370	SLC43A2	Large neutral amino acids transporter small subunit 4 OS=Homo sapiens OX=9606 GN=SLC43A2 PE=1 SV=1	9	5	5	62.7
Q9UI09	NDUFA12	NADH dehydrogenase [ubiquinone] 1 alpha subcomplex subunit 12 OS=Homo sapiens OX=9606 GN=NDUFA12 PE=1 SV=1	14	2	2	17.1
O15455	TLR3	Toll-like receptor 3 OS=Homo sapiens OX=9606 GN=TLR3 PE=1 SV=1	8	5	5	103.8
O75110	ATP9A	Probable phospholipid-transporting ATPase IIA OS=Homo sapiens OX=9606 GN=ATP9A PE=1 SV=3	4	4	4	118.5
P55060	CSE1L	Exportin-2 OS=Homo sapiens OX=9606 GN=CSE1L PE=1 SV=3	7	6	6	110.3
Q92974	ARHGEF2	Rho guanine nucleotide exchange factor 2 OS=Homo sapiens OX=9606 GN=ARHGEF2 PE=1 SV=4	8	7	7	111.5
P02144	MB	Myoglobin OS=Homo sapiens OX=9606 GN=MB PE=1 SV=2	34	4	4	17.2
P61254	RPL26	Large ribosomal subunit protein uL24 OS=Homo sapiens OX=9606 GN=RPL26 PE=1 SV=1	17	3	3	17.2
P07741	APRT	Adenine phosphoribosyltransferase OS=Homo sapiens OX=9606 GN=APRT PE=1 SV=2	53	7	7	19.6
Q0VD83	APOBR	Apolipoprotein B receptor OS=Homo sapiens OX=9606 GN=APOBR PE=1 SV=3	21	17	17	115.6
Q6JBY9	RCSD1	CapZ-interacting protein OS=Homo sapiens OX=9606 GN=RCSD1 PE=1 SV=1	13	5	5	44.5
P46778	RPL21	Large ribosomal subunit protein eL21 OS=Homo sapiens OX=9606 GN=RPL21 PE=1 SV=2	28	4	4	18.6
Q93100	PHKB	Phosphorylase b kinase regulatory subunit beta OS=Homo sapiens OX=9606 GN=PHKB PE=1 SV=3	7	5	5	124.8
P28331	NDUFS1	NADH-ubiquinone oxidoreductase 75 kDa subunit, mitochondrial OS=Homo sapiens OX=9606 GN=NDUFS1 PE=1 SV=3	26	11	11	79.4
P51153	RAB13	Ras-related protein Rab-13 OS=Homo sapiens OX=9606 GN=RAB13 PE=1 SV=1	51	9	7	22.8
P55809	OXCT1	Succinyl-CoA:3-ketoacid coenzyme A transferase 1, mitochondrial OS=Homo sapiens OX=9606 GN=OXCT1 PE=1 SV=1	18	5	5	56.1
Q3SXM5	HSDL1	Inactive hydroxysteroid dehydrogenase-like protein 1 OS=Homo sapiens OX=9606 GN=HSDL1 PE=1 SV=3	3	1	1	37
Q13488	TCIRG1	V-type proton ATPase 116 kDa subunit a 3 OS=Homo sapiens OX=9606 GN=TCIRG1 PE=1 SV=3	17	11	11	92.9
Q86Y82	STX12	Syntaxin-12 OS=Homo sapiens OX=9606 GN=STX12 PE=1 SV=1	32	7	7	31.6
P61956	SUMO2	Small ubiquitin-related modifier 2 OS=Homo sapiens OX=9606 GN=SUMO2 PE=1 SV=3	23	2	2	10.9
Q16512	PKN1	Serine/threonine-protein kinase N1 OS=Homo sapiens OX=9606 GN=PKN1 PE=1 SV=2	10	8	7	103.9
P29323	EPHB2	Ephrin type-B receptor 2 OS=Homo sapiens OX=9606 GN=EPHB2 PE=1 SV=5	9	6	6	117.4
P49019	HCAR3	Hydroxycarboxylic acid receptor 3 OS=Homo sapiens OX=9606 GN=HCAR3 PE=1 SV=3	5	2	1	44.4
P50897	PPT1	Palmitoyl-protein thioesterase 1 OS=Homo sapiens OX=9606 GN=PPT1 PE=1 SV=1	19	4	4	34.2
A6NFX1	MFSD2B	Sphingosine-1-phosphate transporter MFSD2B OS=Homo sapiens OX=9606 GN=MFSD2B PE=1 SV=4	4	1	1	53.7
O75339	CILP	Cartilage intermediate layer protein 1 OS=Homo sapiens OX=9606 GN=CILP PE=1 SV=4	8	7	7	132.5
Q86WV6	STING1	Stimulator of interferon genes protein OS=Homo sapiens OX=9606 GN=STING1 PE=1 SV=1	31	8	8	42.2
Q96TA1	NIBAN2	Protein Niban 2 OS=Homo sapiens OX=9606 GN=NIBAN2 PE=1 SV=3	9	6	6	84.1
Q8IY95	TMEM192	Transmembrane protein 192 OS=Homo sapiens OX=9606 GN=TMEM192 PE=1 SV=1	20	4	4	30.9
Q8IYI6	EXOC8	Exocyst complex component 8 OS=Homo sapiens OX=9606 GN=EXOC8 PE=1 SV=2	14	6	6	81.7
P49023	PXN	Paxillin OS=Homo sapiens OX=9606 GN=PXN PE=1 SV=3	15	8	8	64.5
Q3SY84	KRT71	Keratin, type II cytoskeletal 71 OS=Homo sapiens OX=9606 GN=KRT71 PE=1 SV=3	11	6	2	57.3
O00429	DNM1L	Dynamin-1-like protein OS=Homo sapiens OX=9606 GN=DNM1L PE=1 SV=2	17	9	9	81.8
Q9BZW5	TM6SF1	Transmembrane 6 superfamily member 1 OS=Homo sapiens OX=9606 GN=TM6SF1 PE=1 SV=2	6	2	2	41.6
P25787	PSMA2	Proteasome subunit alpha type-2 OS=Homo sapiens OX=9606 GN=PSMA2 PE=1 SV=2	35	5	5	25.9
Q13126	MTAP	S-methyl-5'-thioadenosine phosphorylase OS=Homo sapiens OX=9606 GN=MTAP PE=1 SV=2	16	3	3	31.2
P34947	GRK5	G protein-coupled receptor kinase 5 OS=Homo sapiens OX=9606 GN=GRK5 PE=1 SV=1	13	6	4	67.7
P42224	STAT1	Signal transducer and activator of transcription 1-alpha/beta OS=Homo sapiens OX=9606 GN=STAT1 PE=1 SV=2	13	8	8	87.3
P28065	PSMB9	Proteasome subunit beta type-9 OS=Homo sapiens OX=9606 GN=PSMB9 PE=1 SV=2	14	2	2	23.3
Q9C0H2	TTYH3	Protein tweety homolog 3 OS=Homo sapiens OX=9606 GN=TTYH3 PE=1 SV=3	8	4	4	57.5
P08519	LPA	Apolipoprotein(a) OS=Homo sapiens OX=9606 GN=LPA PE=1 SV=2	31	22	22	226.4
Q96B97	SH3KBP1	SH3 domain-containing kinase-binding protein 1 OS=Homo sapiens OX=9606 GN=SH3KBP1 PE=1 SV=2	24	12	12	73.1
P55327	TPD52	Tumor protein D52 OS=Homo sapiens OX=9606 GN=TPD52 PE=1 SV=2	42	6	6	24.3
O14523	C2CD2L	Phospholipid transfer protein C2CD2L OS=Homo sapiens OX=9606 GN=C2CD2L PE=1 SV=3	4	2	2	76.1
A0M8Q6	IGLC7	Immunoglobulin lambda constant 7 OS=Homo sapiens OX=9606 GN=IGLC7 PE=1 SV=3	58	5	2	11.2
Q9BQE5	APOL2	Apolipoprotein L2 OS=Homo sapiens OX=9606 GN=APOL2 PE=1 SV=2	19	6	6	37.1
Q9NZB2	FAM120A	Constitutive coactivator of PPAR-gamma-like protein 1 OS=Homo sapiens OX=9606 GN=FAM120A PE=1 SV=2	7	6	6	121.8
O75367	MACROH2A1	Core histone macro-H2A.1 OS=Homo sapiens OX=9606 GN=MACROH2A1 PE=1 SV=5	27	7	5	39.2
P62760	VSNL1	Visinin-like protein 1 OS=Homo sapiens OX=9606 GN=VSNL1 PE=1 SV=2	5	1	1	22.1
Q04637	EIF4G1	Eukaryotic translation initiation factor 4 gamma 1 OS=Homo sapiens OX=9606 GN=EIF4G1 PE=1 SV=4	9	11	11	175.4
Q9H425	C1orf198	Uncharacterized protein C1orf198 OS=Homo sapiens OX=9606 GN=C1orf198 PE=1 SV=1	17	4	4	36.3
P11678	EPX	Eosinophil peroxidase OS=Homo sapiens OX=9606 GN=EPX PE=1 SV=2	21	14	10	81
P51665	PSMD7	26S proteasome non-ATPase regulatory subunit 7 OS=Homo sapiens OX=9606 GN=PSMD7 PE=1 SV=2	30	7	7	37
P49321	NASP	Nuclear autoantigenic sperm protein OS=Homo sapiens OX=9606 GN=NASP PE=1 SV=2	8	5	5	85.2
Q96RL7	VPS13A	Intermembrane lipid transfer protein VPS13A OS=Homo sapiens OX=9606 GN=VPS13A PE=1 SV=2	3	9	9	360
P27361	MAPK3	Mitogen-activated protein kinase 3 OS=Homo sapiens OX=9606 GN=MAPK3 PE=1 SV=4	22	7	3	43.1
Q14118	DAG1	Dystroglycan 1 OS=Homo sapiens OX=9606 GN=DAG1 PE=1 SV=2	6	5	5	97.4
Q16204	CCDC6	Coiled-coil domain-containing protein 6 OS=Homo sapiens OX=9606 GN=CCDC6 PE=1 SV=2	18	5	5	53.3
P20339	RAB5A	Ras-related protein Rab-5A OS=Homo sapiens OX=9606 GN=RAB5A PE=1 SV=2	59	9	6	23.6
P30519	HMOX2	Heme oxygenase 2 OS=Homo sapiens OX=9606 GN=HMOX2 PE=1 SV=2	29	7	7	36
P10620	MGST1	Microsomal glutathione S-transferase 1 OS=Homo sapiens OX=9606 GN=MGST1 PE=1 SV=1	36	4	4	17.6
Q9BWD1	ACAT2	Acetyl-CoA acetyltransferase, cytosolic OS=Homo sapiens OX=9606 GN=ACAT2 PE=1 SV=2	13	4	4	41.3
O76003	GLRX3	Glutaredoxin-3 OS=Homo sapiens OX=9606 GN=GLRX3 PE=1 SV=2	22	6	6	37.4
O00203	AP3B1	AP-3 complex subunit beta-1 OS=Homo sapiens OX=9606 GN=AP3B1 PE=1 SV=3	10	9	9	121.2
Q5SWX8	ODR4	Protein odr-4 homolog OS=Homo sapiens OX=9606 GN=ODR4 PE=1 SV=1	15	7	7	51.1
Q86UE4	MTDH	Protein LYRIC OS=Homo sapiens OX=9606 GN=MTDH PE=1 SV=2	12	6	6	63.8
Q9BZ67	FRMD8	FERM domain-containing protein 8 OS=Homo sapiens OX=9606 GN=FRMD8 PE=1 SV=1	17	6	6	51.2
Q9Y625	GPC6	Glypican-6 OS=Homo sapiens OX=9606 GN=GPC6 PE=1 SV=1	8	4	2	62.7
Q15257	PTPA	Serine/threonine-protein phosphatase 2A activator OS=Homo sapiens OX=9606 GN=PTPA PE=1 SV=3	20	6	6	40.6
P0DTU4	TRB	T cell receptor beta chain MC.7.G5 OS=Homo sapiens OX=9606 GN=TRB PE=1 SV=1	9	2	2	35.5
Q01469	FABP5	Fatty acid-binding protein 5 OS=Homo sapiens OX=9606 GN=FABP5 PE=1 SV=3	48	6	6	15.2
P62072	TIMM10	Mitochondrial import inner membrane translocase subunit Tim10 OS=Homo sapiens OX=9606 GN=TIMM10 PE=1 SV=1	22	2	2	10.3
Q9UKG1	APPL1	DCC-interacting protein 13-alpha OS=Homo sapiens OX=9606 GN=APPL1 PE=1 SV=1	17	10	10	79.6
P16949	STMN1	Stathmin OS=Homo sapiens OX=9606 GN=STMN1 PE=1 SV=3	14	2	2	17.3
P17812	CTPS1	CTP synthase 1 OS=Homo sapiens OX=9606 GN=CTPS1 PE=1 SV=2	12	5	4	66.6
Q9BY15	ADGRE3	Adhesion G protein-coupled receptor E3 OS=Homo sapiens OX=9606 GN=ADGRE3 PE=2 SV=2	19	9	8	72.6
P28906	CD34	Hematopoietic progenitor cell antigen CD34 OS=Homo sapiens OX=9606 GN=CD34 PE=1 SV=2	20	5	5	40.7
Q08257	CRYZ	Quinone oxidoreductase OS=Homo sapiens OX=9606 GN=CRYZ PE=1 SV=1	28	7	7	35.2
P62166	NCS1	Neuronal calcium sensor 1 OS=Homo sapiens OX=9606 GN=NCS1 PE=1 SV=2	35	5	5	21.9
O15260	SURF4	Surfeit locus protein 4 OS=Homo sapiens OX=9606 GN=SURF4 PE=1 SV=3	21	4	4	30.4
P06310	IGKV2-30	Immunoglobulin kappa variable 2-30 OS=Homo sapiens OX=9606 GN=IGKV2-30 PE=3 SV=2	20	4	3	13.2
Q99523	SORT1	Sortilin OS=Homo sapiens OX=9606 GN=SORT1 PE=1 SV=3	7	5	5	92
P35637	FUS	RNA-binding protein FUS OS=Homo sapiens OX=9606 GN=FUS PE=1 SV=1	6	3	3	53.4
P22891	PROZ	Vitamin K-dependent protein Z OS=Homo sapiens OX=9606 GN=PROZ PE=1 SV=2	10	4	4	44.7
O00151	PDLIM1	PDZ and LIM domain protein 1 OS=Homo sapiens OX=9606 GN=PDLIM1 PE=1 SV=4	12	3	3	36
P62714	PPP2CB	Serine/threonine-protein phosphatase 2A catalytic subunit beta isoform OS=Homo sapiens OX=9606 GN=PPP2CB PE=1 SV=1	30	7	1	35.6
O75746	SLC25A12	Electrogenic aspartate/glutamate antiporter SLC25A12, mitochondrial OS=Homo sapiens OX=9606 GN=SLC25A12 PE=1 SV=2	20	10	8	74.7
Q9UHD9	UBQLN2	Ubiquilin-2 OS=Homo sapiens OX=9606 GN=UBQLN2 PE=1 SV=2	4	2	2	65.7
P48507	GCLM	Glutamate--cysteine ligase regulatory subunit OS=Homo sapiens OX=9606 GN=GCLM PE=1 SV=1	18	4	4	30.7
P61077	UBE2D3	Ubiquitin-conjugating enzyme E2 D3 OS=Homo sapiens OX=9606 GN=UBE2D3 PE=1 SV=1	24	2	2	16.7
P11117	ACP2	Lysosomal acid phosphatase OS=Homo sapiens OX=9606 GN=ACP2 PE=1 SV=3	9	3	3	48.3
O00743	PPP6C	Serine/threonine-protein phosphatase 6 catalytic subunit OS=Homo sapiens OX=9606 GN=PPP6C PE=1 SV=1	6	2	2	35.1
O15305	PMM2	Phosphomannomutase 2 OS=Homo sapiens OX=9606 GN=PMM2 PE=1 SV=1	7	2	2	28.1
P04440	HLA-DPB1	HLA class II histocompatibility antigen, DP beta 1 chain OS=Homo sapiens OX=9606 GN=HLA-DPB1 PE=1 SV=1	9	2	2	29.1
P35609	ACTN2	Alpha-actinin-2 OS=Homo sapiens OX=9606 GN=ACTN2 PE=1 SV=1	48	34	21	103.8
Q16186	ADRM1	Proteasomal ubiquitin receptor ADRM1 OS=Homo sapiens OX=9606 GN=ADRM1 PE=1 SV=2	13	4	4	42.1
Q8NBF2	NHLRC2	NHL repeat-containing protein 2 OS=Homo sapiens OX=9606 GN=NHLRC2 PE=1 SV=1	17	9	9	79.4
O43556	SGCE	Epsilon-sarcoglycan OS=Homo sapiens OX=9606 GN=SGCE PE=1 SV=6	9	3	3	49.8
P07305	H1-0	Histone H1.0 OS=Homo sapiens OX=9606 GN=H1-0 PE=1 SV=3	10	2	2	20.9
Q9H2K8	TAOK3	Serine/threonine-protein kinase TAO3 OS=Homo sapiens OX=9606 GN=TAOK3 PE=1 SV=2	9	8	7	105.3
O94760	DDAH1	N(G),N(G)-dimethylarginine dimethylaminohydrolase 1 OS=Homo sapiens OX=9606 GN=DDAH1 PE=1 SV=3	39	9	8	31.1
Q9H082	RAB33B	Ras-related protein Rab-33B OS=Homo sapiens OX=9606 GN=RAB33B PE=1 SV=1	21	5	3	25.7
P11049	CD37	Leukocyte antigen CD37 OS=Homo sapiens OX=9606 GN=CD37 PE=1 SV=2	20	4	4	31.7
O15127	SCAMP2	Secretory carrier-associated membrane protein 2 OS=Homo sapiens OX=9606 GN=SCAMP2 PE=1 SV=2	16	4	4	36.6
P51809	VAMP7	Vesicle-associated membrane protein 7 OS=Homo sapiens OX=9606 GN=VAMP7 PE=1 SV=3	31	6	6	24.9
Q15517	CDSN	Corneodesmosin OS=Homo sapiens OX=9606 GN=CDSN PE=1 SV=4	10	3	3	51.6
P42704	LRPPRC	Leucine-rich PPR motif-containing protein, mitochondrial OS=Homo sapiens OX=9606 GN=LRPPRC PE=1 SV=3	10	12	12	157.8
Q9Y6E0	STK24	Serine/threonine-protein kinase 24 OS=Homo sapiens OX=9606 GN=STK24 PE=1 SV=1	17	6	3	49.3
O95858	TSPAN15	Tetraspanin-15 OS=Homo sapiens OX=9606 GN=TSPAN15 PE=1 SV=1	8	2	2	33.1
Q9BSL1	UBAC1	Ubiquitin-associated domain-containing protein 1 OS=Homo sapiens OX=9606 GN=UBAC1 PE=1 SV=1	26	7	7	45.3
P02753	RBP4	Retinol-binding protein 4 OS=Homo sapiens OX=9606 GN=RBP4 PE=1 SV=3	30	4	4	23
P42331	ARHGAP25	Rho GTPase-activating protein 25 OS=Homo sapiens OX=9606 GN=ARHGAP25 PE=1 SV=2	15	9	9	73.4
Q8N257	H2BC26	Histone H2B type 3-B OS=Homo sapiens OX=9606 GN=H2BC26 PE=1 SV=3	59	10	3	13.9
O00241	SIRPB1	Signal-regulatory protein beta-1 OS=Homo sapiens OX=9606 GN=SIRPB1 PE=1 SV=5	22	9	5	43.2
Q9P265	DIP2B	Disco-interacting protein 2 homolog B OS=Homo sapiens OX=9606 GN=DIP2B PE=1 SV=3	15	18	17	171.4
P59665	DEFA1	Neutrophil defensin 1 OS=Homo sapiens OX=9606 GN=DEFA1 PE=1 SV=1	27	5	5	10.2
Q9BXT8	RNF17	RING finger protein 17 OS=Homo sapiens OX=9606 GN=RNF17 PE=1 SV=3	1	2	2	184.5
Q9NP97	DYNLRB1	Dynein light chain roadblock-type 1 OS=Homo sapiens OX=9606 GN=DYNLRB1 PE=1 SV=3	42	3	3	10.9
P05186	ALPL	Alkaline phosphatase, tissue-nonspecific isozyme OS=Homo sapiens OX=9606 GN=ALPL PE=1 SV=4	19	10	10	57.3
Q96HC4	PDLIM5	PDZ and LIM domain protein 5 OS=Homo sapiens OX=9606 GN=PDLIM5 PE=1 SV=5	7	4	4	63.9
Q13185	CBX3	Chromobox protein homolog 3 OS=Homo sapiens OX=9606 GN=CBX3 PE=1 SV=4	13	2	2	20.8
Q86YQ8	CPNE8	Copine-8 OS=Homo sapiens OX=9606 GN=CPNE8 PE=1 SV=2	12	5	4	63.1
P53999	SUB1	Activated RNA polymerase II transcriptional coactivator p15 OS=Homo sapiens OX=9606 GN=SUB1 PE=1 SV=3	26	3	3	14.4
Q14185	DOCK1	Dedicator of cytokinesis protein 1 OS=Homo sapiens OX=9606 GN=DOCK1 PE=1 SV=2	7	11	9	215.2
Q8NI22	MCFD2	Multiple coagulation factor deficiency protein 2 OS=Homo sapiens OX=9606 GN=MCFD2 PE=1 SV=1	28	3	3	16.4
P30711	GSTT1	Glutathione S-transferase theta-1 OS=Homo sapiens OX=9606 GN=GSTT1 PE=1 SV=4	26	5	4	27.3
Q9BTE1	DCTN5	Dynactin subunit 5 OS=Homo sapiens OX=9606 GN=DCTN5 PE=1 SV=1	10	2	2	20.1
Q9Y3A5	SBDS	Ribosome maturation protein SBDS OS=Homo sapiens OX=9606 GN=SBDS PE=1 SV=4	43	9	9	28.7
P31151	S100A7	Protein S100-A7 OS=Homo sapiens OX=9606 GN=S100A7 PE=1 SV=4	12	1	1	11.5
Q96AX2	RAB37	Ras-related protein Rab-37 OS=Homo sapiens OX=9606 GN=RAB37 PE=1 SV=3	32	6	5	24.8
O60645	EXOC3	Exocyst complex component 3 OS=Homo sapiens OX=9606 GN=EXOC3 PE=1 SV=3	12	8	8	85.5
Q16563	SYPL1	Synaptophysin-like protein 1 OS=Homo sapiens OX=9606 GN=SYPL1 PE=1 SV=1	10	2	2	28.5
O95870	ABHD16A	Phosphatidylserine lipase ABHD16A OS=Homo sapiens OX=9606 GN=ABHD16A PE=1 SV=3	10	5	5	63.2
Q9UN37	VPS4A	Vacuolar protein sorting-associated protein 4A OS=Homo sapiens OX=9606 GN=VPS4A PE=1 SV=1	13	6	3	48.9
O00461	GOLIM4	Golgi integral membrane protein 4 OS=Homo sapiens OX=9606 GN=GOLIM4 PE=1 SV=1	12	8	8	81.8
Q8WW52	FAM151A	Protein FAM151A OS=Homo sapiens OX=9606 GN=FAM151A PE=2 SV=2	12	6	6	64
Q5XKP0	MICOS13	MICOS complex subunit MIC13 OS=Homo sapiens OX=9606 GN=MICOS13 PE=1 SV=1	25	2	2	13.1
O43617	TRAPPC3	Trafficking protein particle complex subunit 3 OS=Homo sapiens OX=9606 GN=TRAPPC3 PE=1 SV=1	14	3	3	20.3
Q9BXN1	ASPN	Asporin OS=Homo sapiens OX=9606 GN=ASPN PE=1 SV=2	36	13	13	43.4
Q8NCG7	DAGLB	Diacylglycerol lipase-beta OS=Homo sapiens OX=9606 GN=DAGLB PE=1 SV=2	11	6	6	73.7
Q9NR45	NANS	Sialic acid synthase OS=Homo sapiens OX=9606 GN=NANS PE=1 SV=2	11	4	4	40.3
Q9Y3E7	CHMP3	Charged multivesicular body protein 3 OS=Homo sapiens OX=9606 GN=CHMP3 PE=1 SV=3	9	2	2	25.1
P26599	PTBP1	Polypyrimidine tract-binding protein 1 OS=Homo sapiens OX=9606 GN=PTBP1 PE=1 SV=2	17	8	8	59.6
Q86VX2	COMMD7	COMM domain-containing protein 7 OS=Homo sapiens OX=9606 GN=COMMD7 PE=1 SV=2	10	2	2	22.5
P08913	ADRA2A	Alpha-2A adrenergic receptor OS=Homo sapiens OX=9606 GN=ADRA2A PE=1 SV=4	10	3	3	50.6
Q04756	HGFAC	Hepatocyte growth factor activator OS=Homo sapiens OX=9606 GN=HGFAC PE=1 SV=1	6	4	4	70.6
Q9HB71	CACYBP	Calcyclin-binding protein OS=Homo sapiens OX=9606 GN=CACYBP PE=1 SV=2	29	6	6	26.2
P08397	HMBS	Porphobilinogen deaminase OS=Homo sapiens OX=9606 GN=HMBS PE=1 SV=2	17	5	5	39.3
A4D1P6	WDR91	WD repeat-containing protein 91 OS=Homo sapiens OX=9606 GN=WDR91 PE=1 SV=2	11	7	7	83.3
O95866	MPIG6B	Megakaryocyte and platelet inhibitory receptor G6b OS=Homo sapiens OX=9606 GN=MPIG6B PE=1 SV=1	15	3	3	26.1
P26022	PTX3	Pentraxin-related protein PTX3 OS=Homo sapiens OX=9606 GN=PTX3 PE=1 SV=3	39	11	11	41.9
P05160	F13B	Coagulation factor XIII B chain OS=Homo sapiens OX=9606 GN=F13B PE=1 SV=3	13	6	6	75.5
O00423	EML1	Echinoderm microtubule-associated protein-like 1 OS=Homo sapiens OX=9606 GN=EML1 PE=1 SV=3	9	7	7	89.8
P67812	SEC11A	Signal peptidase complex catalytic subunit SEC11A OS=Homo sapiens OX=9606 GN=SEC11A PE=1 SV=1	21	4	4	20.6
Q8WVM8	SCFD1	Sec1 family domain-containing protein 1 OS=Homo sapiens OX=9606 GN=SCFD1 PE=1 SV=4	14	6	6	72.3
P16083	NQO2	Ribosyldihydronicotinamide dehydrogenase [quinone] OS=Homo sapiens OX=9606 GN=NQO2 PE=1 SV=5	31	5	5	25.9
Q13438	OS9	Protein OS-9 OS=Homo sapiens OX=9606 GN=OS9 PE=1 SV=1	11	6	6	75.5
Q8N0U8	VKORC1L1	Vitamin K epoxide reductase complex subunit 1-like protein 1 OS=Homo sapiens OX=9606 GN=VKORC1L1 PE=1 SV=2	17	3	3	19.8
Q9UDW1	UQCR10	Cytochrome b-c1 complex subunit 9 OS=Homo sapiens OX=9606 GN=UQCR10 PE=1 SV=3	41	2	2	7.3
P48201	ATP5MC3	ATP synthase F(0) complex subunit C3, mitochondrial OS=Homo sapiens OX=9606 GN=ATP5MC3 PE=1 SV=1	27	2	2	14.7
Q9NYL4	FKBP11	Peptidyl-prolyl cis-trans isomerase FKBP11 OS=Homo sapiens OX=9606 GN=FKBP11 PE=1 SV=1	5	1	1	22.2
P46108	CRK	Adapter molecule crk OS=Homo sapiens OX=9606 GN=CRK PE=1 SV=2	35	8	8	33.8
P20290	BTF3	Transcription factor BTF3 OS=Homo sapiens OX=9606 GN=BTF3 PE=1 SV=1	19	4	4	22.2
Q96AX1	VPS33A	Vacuolar protein sorting-associated protein 33A OS=Homo sapiens OX=9606 GN=VPS33A PE=1 SV=1	9	4	4	67.6
Q7Z3J2	VPS35L	VPS35 endosomal protein-sorting factor-like OS=Homo sapiens OX=9606 GN=VPS35L PE=1 SV=2	9	8	8	109.5
O00471	EXOC5	Exocyst complex component 5 OS=Homo sapiens OX=9606 GN=EXOC5 PE=1 SV=1	9	6	5	81.8
P49721	PSMB2	Proteasome subunit beta type-2 OS=Homo sapiens OX=9606 GN=PSMB2 PE=1 SV=1	19	3	3	22.8
Q6IQ22	RAB12	Ras-related protein Rab-12 OS=Homo sapiens OX=9606 GN=RAB12 PE=1 SV=3	37	8	7	27.2
O95825	CRYZL1	Quinone oxidoreductase-like protein 1 OS=Homo sapiens OX=9606 GN=CRYZL1 PE=1 SV=2	18	4	4	38.7
Q9Y6C2	EMILIN1	EMILIN-1 OS=Homo sapiens OX=9606 GN=EMILIN1 PE=1 SV=3	12	9	9	106.6
Q92963	RIT1	GTP-binding protein Rit1 OS=Homo sapiens OX=9606 GN=RIT1 PE=1 SV=1	23	4	4	25.1
P49768	PSEN1	Presenilin-1 OS=Homo sapiens OX=9606 GN=PSEN1 PE=1 SV=1	13	3	3	52.6
P01700	IGLV1-47	Immunoglobulin lambda variable 1-47 OS=Homo sapiens OX=9606 GN=IGLV1-47 PE=1 SV=2	25	2	2	12.3
Q15599	NHERF2	Na(+)/H(+) exchange regulatory cofactor NHE-RF2 OS=Homo sapiens OX=9606 GN=NHERF2 PE=1 SV=2	15	4	4	37.4
Q9HCM2	PLXNA4	Plexin-A4 OS=Homo sapiens OX=9606 GN=PLXNA4 PE=1 SV=4	4	7	2	212.3
Q9UL15	BAG5	BAG family molecular chaperone regulator 5 OS=Homo sapiens OX=9606 GN=BAG5 PE=1 SV=1	21	7	7	51.2
Q9HCL2	GPAM	Glycerol-3-phosphate acyltransferase 1, mitochondrial OS=Homo sapiens OX=9606 GN=GPAM PE=1 SV=3	15	8	8	93.7
P14151	SELL	L-selectin OS=Homo sapiens OX=9606 GN=SELL PE=1 SV=2	14	4	4	42.2
O43657	TSPAN6	Tetraspanin-6 OS=Homo sapiens OX=9606 GN=TSPAN6 PE=1 SV=1	14	3	3	27.5
P35052	GPC1	Glypican-1 OS=Homo sapiens OX=9606 GN=GPC1 PE=1 SV=2	8	3	3	61.6
P55056	APOC4	Apolipoprotein C-IV OS=Homo sapiens OX=9606 GN=APOC4 PE=1 SV=1	32	5	5	14.5
P47897	QARS1	Glutamine--tRNA ligase OS=Homo sapiens OX=9606 GN=QARS1 PE=1 SV=1	8	5	5	87.7
O75821	EIF3G	Eukaryotic translation initiation factor 3 subunit G OS=Homo sapiens OX=9606 GN=EIF3G PE=1 SV=2	16	5	5	35.6
Q9Y6A9	SPCS1	Signal peptidase complex subunit 1 OS=Homo sapiens OX=9606 GN=SPCS1 PE=1 SV=5	10	2	2	18.3
P49747	COMP	Cartilage oligomeric matrix protein OS=Homo sapiens OX=9606 GN=COMP PE=1 SV=2	43	24	21	82.8
Q96IY4	CPB2	Carboxypeptidase B2 OS=Homo sapiens OX=9606 GN=CPB2 PE=1 SV=2	19	7	7	48.4
[truncated: 1,934 more rows]

## Sheet: Supplementary file 2
Supplementary file 2: Unique proteins in lymphatic sEVs in our dataset compared to ExoCarta
ID	Gene	Description	Location	Family
Q9H7C9	AAMDC	adipogenesis associated Mth938 domain containing	Cytoplasm	other
P49588	AARS1	alanyl-tRNA synthetase 1	Cytoplasm	enzyme
Q8N139	ABCA6	ATP binding cassette subfamily A member 6	Plasma Membrane	transporter
Q6UXT9	ABHD15	abhydrolase domain containing 15	Extracellular Space	other
Q15018	ABRAXAS2	abraxas 2, BRISC complex subunit	Nucleus	other
P14621	ACYP2	acylphosphatase 2	Cytoplasm	enzyme
P78325	ADAM8	ADAM metallopeptidase domain 8	Plasma Membrane	peptidase
O75173	ADAMTS4	ADAM metallopeptidase with thrombospondin type 1 motif 4	Extracellular Space	peptidase
O95622	ADCY5	adenylate cyclase 5	Plasma Membrane	enzyme
Q9UHX3	ADGRE2	adhesion G protein-coupled receptor E2	Plasma Membrane	G-protein coupled receptor
Q9BY15	ADGRE3	adhesion G protein-coupled receptor E3	Plasma Membrane	G-protein coupled receptor
Q86Y34	ADGRG3	adhesion G protein-coupled receptor G3	Plasma Membrane	G-protein coupled receptor
Q9GZN8	ADISSP	adipose secreted signaling protein	Extracellular Space	other
P08913	ADRA2A	adrenoceptor alpha 2A	Plasma Membrane	G-protein coupled receptor
Q8N142	ADSS1	adenylosuccinate synthase 1	Cytoplasm	enzyme
P30520	ADSS2	adenylosuccinate synthase 2	Cytoplasm	enzyme
P55196	AFDN	afadin, adherens junction formation factor	Nucleus	other
Q9UL18	AGO1	argonaute RISC component 1	Cytoplasm	translation regulator
Q9H9G7	AGO3	argonaute RISC catalytic component 3	Cytoplasm	translation regulator
O15120	AGPAT2	1-acylglycerol-3-phosphate O-acyltransferase 2	Cytoplasm	enzyme
P55008	AIF1	allograft inflammatory factor 1	Nucleus	other
P52895	AKR1C2	aldo-keto reductase family 1 member C2	Cytoplasm	enzyme
Q9H8T0	AKTIP	AKT interacting protein	Cytoplasm	other
Q2TAA5	ALG11	ALG11 alpha-1,2-mannosyltransferase	Cytoplasm	enzyme
P09917	ALOX5	arachidonate 5-lipoxygenase	Cytoplasm	enzyme
P20292	ALOX5AP	arachidonate 5-lipoxygenase activating protein	Plasma Membrane	enzyme
P23109	AMPD1	adenosine monophosphate deaminase 1	Cytoplasm	enzyme
Q5VYY1	ANKRD22	ankyrin repeat domain 22	Nucleus	transcription regulator
O75843	AP1G2	adaptor related protein complex 1 subunit gamma 2	Cytoplasm	other
Q0VD83	APOBR	apolipoprotein B receptor	Plasma Membrane	transmembrane receptor
P02654	APOC1	apolipoprotein C1	Extracellular Space	transporter
P55056	APOC4	apolipoprotein C4	Extracellular Space	transporter
O95236	APOL3	apolipoprotein L3	Cytoplasm	transporter
O43315	AQP9	aquaporin 9	Plasma Membrane	transporter
P42331	ARHGAP25	Rho GTPase activating protein 25	Cytoplasm	other
Q7Z6I6	ARHGAP30	Rho GTPase activating protein 30	Cytoplasm	other
Q92619	ARHGAP45	Rho GTPase activating protein 45	Cytoplasm	transporter
Q969Q4	ARL11	ARF like GTPase 11	Other	other
Q93070	ART4	ADP-ribosyltransferase 4 (inactive) (Dombrock blood group)	Nucleus	enzyme
P45381	ASPA	aspartoacylase	Cytoplasm	enzyme
P14415	ATP1B2	ATPase Na+/K+ transporting subunit beta 2	Plasma Membrane	transporter
P25705	ATP5F1A	ATP synthase F1 subunit alpha	Cytoplasm	transporter
P06576	ATP5F1B	ATP synthase F1 subunit beta	Cytoplasm	transporter
P36542	ATP5F1C	ATP synthase F1 subunit gamma	Cytoplasm	enzyme
P30049	ATP5F1D	ATP synthase F1 subunit delta	Cytoplasm	transporter
P56381	ATP5F1E	ATP synthase F1 subunit epsilon	Cytoplasm	transporter
Q9UII2	ATP5IF1	ATP synthase inhibitory factor subunit 1	Cytoplasm	other
P48201	ATP5MC3	ATP synthase membrane subunit c locus 3	Cytoplasm	transporter
P56385	ATP5ME	ATP synthase membrane subunit e	Cytoplasm	transporter
P56134	ATP5MF	ATP synthase membrane subunit f	Cytoplasm	transporter
O75964	ATP5MG	ATP synthase membrane subunit g	Cytoplasm	enzyme
P56378	ATP5MJ	ATP synthase membrane subunit j	Cytoplasm	other
Q96IX5	ATP5MK	ATP synthase membrane subunit k	Cytoplasm	other
P24539	ATP5PB	ATP synthase peripheral stalk-membrane subunit b	Cytoplasm	transporter
O75947	ATP5PD	ATP synthase peripheral stalk subunit d	Cytoplasm	enzyme
P48047	ATP5PO	ATP synthase peripheral stalk subunit OSCP	Cytoplasm	transporter
P55957	BID	BH3 interacting domain death agonist	Cytoplasm	other
P78537	BLOC1S1	biogenesis of lysosomal organelles complex 1 subunit 1	Cytoplasm	enzyme
Q969J3	BORCS5	BLOC-1 related complex subunit 5	Plasma Membrane	other
Q96GS4	BORCS6	BLOC-1 related complex subunit 6	Cytoplasm	other
Q96FH0	BORCS8	BLOC-1 related complex subunit 8	Cytoplasm	other
Q9NX62	BPNT2	3'(2'), 5'-bisphosphate nucleotidase 2	Cytoplasm	enzyme
P43251	BTD	biotinidase	Extracellular Space	enzyme
Q8TAD7	C12orf75	chromosome 12 open reading frame 75	Other	other
A8MVS5	C19orf38	chromosome 19 open reading frame 38	Other	other
Q9H246	C1orf21	chromosome 1 open reading frame 21	Other	other
Q9BUN1	C1orf56	chromosome 1 open reading frame 56	Other	other
P21730	C5AR1	complement C5a receptor 1	Plasma Membrane	G-protein coupled receptor
Q7Z4R8	C6orf120	chromosome 6 open reading frame 120	Cytoplasm	other
Q8TDN4	CABLES1	Cdk5 and Abl enzyme substrate 1	Nucleus	other
Q5VU97	CACHD1	cache domain containing 1	Other	other
Q8N126	CADM3	cell adhesion molecule 3	Plasma Membrane	other
P22676	CALB2	calbindin 2	Cytoplasm	other
Q8N5C1	CALHM5	calcium homeostasis modulator family member 5	Cytoplasm	other
Q5VZK9	CARMIL1	capping protein regulator and myosin 1 linker 1	Cytoplasm	enzyme
P49589	CARS1	cysteinyl-tRNA synthetase 1	Cytoplasm	enzyme
P29466	CASP1	caspase 1	Cytoplasm	peptidase
Q6NZI2	CAVIN1	caveolae associated protein 1	Nucleus	transcription regulator
O95810	CAVIN2	caveolae associated protein 2	Plasma Membrane	other
Q969G5	CAVIN3	caveolae associated protein 3	Cytoplasm	other
Q9H6E4	CCDC134	coiled-coil domain containing 134	Cytoplasm	other
A6NI79	CCDC69	coiled-coil domain containing 69	Other	other
Q9H0W5	CCDC8	coiled-coil domain containing 8	Plasma Membrane	other
Q8N6Q3	CD177	CD177 molecule	Plasma Membrane	other
Q99467	CD180	CD180 molecule	Plasma Membrane	other
P26842	CD27	CD27 molecule	Plasma Membrane	transmembrane receptor
Q8TDQ1	CD300LF	CD300 molecule like family member f	Plasma Membrane	other
P28906	CD34	CD34 molecule	Plasma Membrane	other
Q07108	CD69	CD69 molecule	Plasma Membrane	transmembrane receptor
P21854	CD72	CD72 molecule	Plasma Membrane	transmembrane receptor
P11912	CD79A	CD79a molecule	Plasma Membrane	transmembrane receptor
A6NJW9	CD8B2	CD8B family member 2	Plasma Membrane	other
Q9NPY3	CD93	CD93 molecule	Plasma Membrane	other
Q9H3Q1	CDC42EP4	CDC42 effector protein 4	Cytoplasm	other
P33151	CDH5	cadherin 5	Plasma Membrane	other
P40198	CEACAM3	CEA cell adhesion molecule 3	Other	other
Q9UHN6	CEMIP2	cell migration inducing hyaluronidase 2	Cytoplasm	enzyme
Q9Y5P4	CERT1	ceramide transporter 1	Cytoplasm	kinase
P23141	CES1	carboxylesterase 1	Cytoplasm	enzyme
Q03591	CFHR1	complement factor H related 1	Extracellular Space	other
Q9BXR6	CFHR5	complement factor H related 5	Extracellular Space	other
P27918	CFP	complement factor properdin	Extracellular Space	other
Q13231	CHIT1	chitinase 1	Extracellular Space	enzyme
O00533	CHL1	cell adhesion molecule L1 like	Plasma Membrane	other
P06732	CKM	creatine kinase, M-type	Cytoplasm	kinase
P17540	CKMT2	creatine kinase, mitochondrial 2	Cytoplasm	kinase
Q5QGZ9	CLEC12A	C-type lectin domain family 12 member A	Plasma Membrane	transmembrane receptor
Q9UMR7	CLEC4A	C-type lectin domain family 4 member A	Plasma Membrane	transmembrane receptor
Q8WXI8	CLEC4D	C-type lectin domain family 4 member D	Plasma Membrane	other
Q9ULY5	CLEC4E	C-type lectin domain family 4 member E	Plasma Membrane	other
Q6UXB4	CLEC4G	C-type lectin domain family 4 member G	Plasma Membrane	other
Q9NY25	CLEC5A	C-type lectin domain containing 5A	Plasma Membrane	other
P23946	CMA1	chymase 1	Cytoplasm	peptidase
Q96DZ9	CMTM5	CKLF like MARVEL transmembrane domain containing 5	Other	cytokine
Q96FZ5	CMTM7	CKLF like MARVEL transmembrane domain containing 7	Extracellular Space	cytokine
Q96KN2	CNDP1	carnosine dipeptidase 1	Cytoplasm	peptidase
Q9P003	CNIH4	cornichon family member 4	Plasma Membrane	other
Q2UY09	COL28A1	collagen type XXVIII alpha 1 chain	Extracellular Space	other
Q99807	COQ7	coenzyme Q7, hydroxylase	Cytoplasm	enzyme
O75208	COQ9	coenzyme Q9	Cytoplasm	other
P24310	COX7A1	cytochrome c oxidase subunit 7A1	Cytoplasm	enzyme
P15088	CPA3	carboxypeptidase A3	Extracellular Space	peptidase
Q9BSW2	CRACR2A	calcium release activated channel regulator 2A	Cytoplasm	enzyme
Q96SW2	CRBN	cereblon	Cytoplasm	enzyme
P54108	CRISP3	cysteine rich secretory protein 3	Extracellular Space	other
P02741	CRP	C-reactive protein	Extracellular Space	other
Q9NQ79	CRTAC1	cartilage acidic protein 1	Extracellular Space	other
P07333	CSF1R	colony stimulating factor 1 receptor	Plasma Membrane	kinase
P15509	CSF2RA	colony stimulating factor 2 receptor subunit alpha	Plasma Membrane	other
P14091	CTSE	cathepsin E	Cytoplasm	peptidase
P25024	CXCR1	C-X-C motif chemokine receptor 1	Plasma Membrane	G-protein coupled receptor
P25025	CXCR2	C-X-C motif chemokine receptor 2	Plasma Membrane	G-protein coupled receptor
P13498	CYBA	cytochrome b-245 alpha chain	Cytoplasm	enzyme
Q9BQA9	CYBC1	cytochrome b-245 chaperone 1	Cytoplasm	other
Q8WWM9	CYGB	cytoglobin	Cytoplasm	transporter
Q02318	CYP27A1	cytochrome P450 family 27 subfamily A member 1	Cytoplasm	enzyme
Q08477	CYP4F3	cytochrome P450 family 4 subfamily F member 3	Cytoplasm	enzyme
O75881	CYP7B1	cytochrome P450 family 7 subfamily B member 1	Cytoplasm	enzyme
Q9H0Q0	CYRIA	CYFIP related Rac1 interactor A	Other	other
Q9NUQ9	CYRIB	CYFIP related Rac1 interactor B	Extracellular Space	other
Q9NWV4	CZIB	CXXC motif containing zinc binding protein	Cytoplasm	other
P14868	DARS1	aspartyl-tRNA synthetase 1	Cytoplasm	enzyme
P12838	DEFA4	defensin alpha 4	Extracellular Space	other
O15121	DEGS1	delta 4-desaturase, sphingolipid 1	Cytoplasm	enzyme
Q6NSW5	DENND10P1	DENND10 pseudogene 1	Other	other
Q9H6A0	DENND2D	DENN domain containing 2D	Cytoplasm	other
O75064	DENND4B	DENN domain containing 4B	Extracellular Space	other
Q96PD7	DGAT2	diacylglycerol O-acyltransferase 2	Cytoplasm	enzyme
O75912	DGKI	diacylglycerol kinase iota	Cytoplasm	kinase
O60879	DIAPH2	diaphanous related formin 2	Cytoplasm	other
Q6E0U4	DMKN	dermokine	Extracellular Space	other
Q08495	DMTN	dematin actin binding protein	Plasma Membrane	other
Q07507	DPT	dermatopontin	Extracellular Space	other
Q96EV8	DTNBP1	dystrobrevin binding protein 1	Plasma Membrane	other
Q5VYK3	ECPAS	Ecm29 proteasome adaptor and scaffold	Cytoplasm	other
Q19T08	ECSCR	endothelial cell surface expressed chemotaxis and apoptosis regulator	Other	other
O60739	EIF1B	eukaryotic translation initiation factor 1B	Cytoplasm	translation regulator
O60573	EIF4E2	eukaryotic translation initiation factor 4E family member 2	Cytoplasm	translation regulator
Q53HC9	EIPR1	EARP complex and GARP complex interacting protein 1	Cytoplasm	other
Q15370	ELOB	elongin B	Nucleus	transcription regulator
O95163	ELP1	elongator acetyltransferase complex subunit 1	Cytoplasm	other
Q9ULC0	EMCN	endomucin	Extracellular Space	other
P07814	EPRS1	glutamyl-prolyl-tRNA synthetase 1	Cytoplasm	enzyme
Q96RT1	ERBIN	erbb2 interacting protein	Cytoplasm	other
Q9UKR5	ERG28	ergosterol biosynthesis 28 homolog	Cytoplasm	other
Q96HE7	ERO1A	endoplasmic reticulum oxidoreductase 1 alpha	Cytoplasm	enzyme
P22794	EVI2A	ecotropic viral integration site 2A	Plasma Membrane	transmembrane receptor
P00748	F12	coagulation factor XII	Extracellular Space	peptidase
P05160	F13B	coagulation factor XIII B chain	Extracellular Space	enzyme
O00519	FAAH	fatty acid amide hydrolase	Plasma Membrane	enzyme
Q6P2I3	FAHD2B	fumarylacetoacetate hydrolase domain containing 2B	Cytoplasm	enzyme
Q9H0X4	FAM234A	family with sequence similarity 234 member A	Plasma Membrane	other
P24071	FCAR	Fc alpha receptor	Plasma Membrane	transmembrane receptor
P12314	FCGR1A	Fc gamma receptor Ia	Plasma Membrane	transmembrane receptor
P31994	FCGR2B	Fc gamma receptor IIb	Plasma Membrane	transmembrane receptor
P08637	FCGR3A	Fc gamma receptor IIIa	Plasma Membrane	transmembrane receptor
O75015	FCGR3B	Fc gamma receptor IIIb	Plasma Membrane	transmembrane receptor
Q9UGM5	FETUB	fetuin B	Extracellular Space	other
O15552	FFAR2	free fatty acid receptor 2	Plasma Membrane	G-protein coupled receptor
Q6ZNL6	FGD5	FYVE, RhoGEF and PH domain containing 5	Cytoplasm	other
Q9NVK5	FGFR1OP2	FGFR1 oncogene partner 2	Cytoplasm	other
Q5W0V3	FHIP2A	FHF complex subunit HOOK interacting protein 2A	Other	other
Q8N6M3	FITM2	fat storage inducing transmembrane protein 2	Cytoplasm	enzyme
Q6ZSR9	FLJ45252	Uncharacterized protein FLJ45252	Other	other
P14207	FOLR2	folate receptor beta	Plasma Membrane	other
P21462	FPR1	formyl peptide receptor 1	Plasma Membrane	G-protein coupled receptor
P25090	FPR2	formyl peptide receptor 2	Plasma Membrane	G-protein coupled receptor
Q5SYB0	FRMPD1	FERM and PDZ domain containing 1	Cytoplasm	other
O15117	FYB1	FYN binding protein 1	Nucleus	other
P17677	GAP43	growth associated protein 43	Plasma Membrane	other
Q8N292	GAPT	GRB2 binding adaptor protein, transmembrane	Other	other
P41250	GARS1	glycyl-tRNA synthetase 1	Cytoplasm	enzyme
O60861	GAS7	growth arrest specific 7	Cytoplasm	other
Q8NB37	GATD1	glutamine amidotransferase class 1 domain containing 1	Cytoplasm	other
P04062	GBA1	glucosylceramidase beta 1	Cytoplasm	enzyme
P32456	GBP2	guanylate binding protein 2	Cytoplasm	other
P30047	GCHFR	GTP cyclohydrolase I feedback regulator	Cytoplasm	other
Q92616	GCN1	GCN1 activator of EIF2AK4	Cytoplasm	translation regulator
Q9NZC3	GDE1	glycerophosphodiester phosphodiesterase 1	Plasma Membrane	enzyme
O43681	GET3	guided entry of tail-anchored proteins factor 3, ATPase	Nucleus	transporter
Q13630	GFUS	GDP-L-fucose synthase	Plasma Membrane	enzyme
Q8N2G8	GHDC	GH3 domain containing	Cytoplasm	other
Q8WWP7	GIMAP1	GTPase, IMAP family member 1	Cytoplasm	other
Q96F15	GIMAP5	GTPase, IMAP family member 5	Cytoplasm	other
Q8NHV1	GIMAP7	GTPase, IMAP family member 7	Cytoplasm	enzyme
P48060	GLIPR1	GLI pathogenesis related 1	Extracellular Space	other
Q9NZD2	GLTP	glycolipid transfer protein	Cytoplasm	transporter
Q9P107	GMIP	GEM interacting protein	Cytoplasm	enzyme
A0A804HLA8	GNG5B	G protein subunit gamma 5B	Other	other
Q13439	GOLGA4	golgin A4	Cytoplasm	other
Q6P4E1	GOLM2	golgi membrane protein 2	Cytoplasm	other
Q53EU6	GPAT3	glycerol-3-phosphate acyltransferase 3	Cytoplasm	enzyme
P80108	GPLD1	glycosylphosphatidylinositol specific phospholipase D1	Cytoplasm	enzyme
Q9NQS5	GPR84	G protein-coupled receptor 84	Plasma Membrane	G-protein coupled receptor
Q6ZVF9	GPRIN3	GPRIN family member 3	Other	other
Q9Y4H4	GPSM3	G protein signaling modulator 3	Cytoplasm	other
P25098	GRK2	G protein-coupled receptor kinase 2	Cytoplasm	kinase
O60443	GSDME	gasdermin E	Plasma Membrane	transporter
Q96NT3	GUCD1	guanylyl cyclase domain containing 1	Other	other
O15488	GYG2	glycogenin 2	Cytoplasm	enzyme
P02724	GYPA	glycophorin A (MNS blood group)	Plasma Membrane	other
P07305	H1-0	H1.0 linker histone	Nucleus	other
Q92522	H1-10	H1.10 linker histone	Nucleus	other
P16403	H1-2	H1.2 linker histone, cluster member	Nucleus	other
P16402	H1-3	H1.3 linker histone, cluster member	Nucleus	other
P10412	H1-4	H1.4 linker histone, cluster member	Nucleus	other
P16401	H1-5	H1.5 linker histone, cluster member	Nucleus	other
Q6FI13	H2AC18	Histone H2A type 2-A	Other	other
Q8IUE6	H2AC21	H2A clustered histone 21	Other	other
P16104	H2AX	H2A.X variant histone	Nucleus	transcription regulator
P0C0S5	H2AZ1	H2A.Z variant histone 1	Nucleus	other
Q8N257	H2BC26	H2B clustered histone 26	Nucleus	other
P84243	H3-3A	Histone H3.3	Other	other
Q5TEC6	H3-7	H3.7 histone (putative)	Nucleus	other
P62805	H4C1	Histone H4	Other	other
Q14520	HABP2	hyaluronan binding protein 2	Extracellular Space	peptidase
Q5VWC8	HACD4	3-hydroxyacyl-CoA dehydratase 4	Cytoplasm	enzyme
P12081	HARS1	histidyl-tRNA synthetase 1	Cytoplasm	enzyme
Q6B0K9	HBM	hemoglobin subunit mu	Cytoplasm	other
Q8TDS4	HCAR2	hydroxycarboxylic acid receptor 2	Plasma Membrane	G-protein coupled receptor
P49019	HCAR3	hydroxycarboxylic acid receptor 3	Plasma Membrane	G-protein coupled receptor
Q14CZ8	HEPACAM	hepatic and glial cell adhesion molecule	Plasma Membrane	other
P52790	HK3	hexokinase 3	Cytoplasm	kinase
P28067	HLA-DMA	major histocompatibility complex, class II, DM alpha	Plasma Membrane	transmembrane receptor
P06340	HLA-DOA	major histocompatibility complex, class II, DO alpha	Plasma Membrane	transmembrane receptor
P13765	HLA-DOB	major histocompatibility complex, class II, DO beta	Plasma Membrane	transmembrane receptor
P20036	HLA-DPA1	major histocompatibility complex, class II, DP alpha 1	Plasma Membrane	transmembrane receptor
P13762	HLA-DRB4	major histocompatibility complex, class II, DR beta 4	Plasma Membrane	transmembrane receptor
Q8NDA2	HMCN2	hemicentin 2	Extracellular Space	other
Q9BYI3	HYCC1	hyccin PI4KA lipid kinase complex subunit 1	Cytoplasm	other
P41252	IARS1	isoleucyl-tRNA synthetase 1	Cytoplasm	enzyme
Q14773	ICAM4	intercellular adhesion molecule 4 (Landsteiner-Wiener blood group)	Plasma Membrane	other
P0DOX3	IGD	Immunoglobulin delta heavy chain	Other	other
P0DOX6	IGHM	Immunoglobulin mu heavy chain	Other	other
A0A0C4DH31	IGHV1-18	immunoglobulin heavy variable 1-18	Other	other
A0A0C4DH29	IGHV1-3	immunoglobulin heavy variable 1-3	Other	other
P01743	IGHV1-46	immunoglobulin heavy variable 1-46	Other	other
P01742	IGHV1-69	immunoglobulin heavy variable 1-69	Other	other
P0DP01	IGHV1-8	Immunoglobulin heavy variable 1-8	Other	other
A0A0C4DH43	IGHV2-70D	immunoglobulin heavy variable 2-70D	Other	other
P01766	IGHV3-13	immunoglobulin heavy variable 3-13	Extracellular Space	other
A0A0B4J1V0	IGHV3-15	immunoglobulin heavy variable 3-15	Other	other
P01764	IGHV3-23	immunoglobulin heavy variable 3-23	Extracellular Space	other
P01768	IGHV3-30	immunoglobulin heavy variable 3-30	Extracellular Space	other
A0A0C4DH35	IGHV3-35	immunoglobulin heavy variable 3-35 (non-functional)	Other	other
A0A0B4J1X8	IGHV3-43	immunoglobulin heavy variable 3-43	Other	other
P01763	IGHV3-48	immunoglobulin heavy variable 3-48	Other	other
A0A0A0MS15	IGHV3-49	immunoglobulin heavy variable 3-49	Other	other
P01767	IGHV3-53	immunoglobulin heavy variable 3-53	Other	other
A0A0J9YX35	IGHV3-64D	immunoglobulin heavy variable 3-64D	Other	other
A0A0B4J1Y9	IGHV3-72	immunoglobulin heavy variable 3-72	Other	other
A0A0B4J1X5	IGHV3-74	immunoglobulin heavy variable 3-74	Other	other
P01782	IGHV3-9	Immunoglobulin heavy variable 3-9	Other	other
P06331	IGHV4-34	immunoglobulin heavy variable 4-34	Other	other
A0A075B6R2	IGHV4-4	immunoglobulin heavy variable 4-4	Other	other
A0A0C4DH38	IGHV5-51	immunoglobulin heavy variable 5-51	Other	other
A0A0B4J1U7	IGHV6-1	immunoglobulin heavy variable 6-1	Other	other
P01599	IGKV1-17	immunoglobulin kappa variable 1-17	Extracellular Space	other
A0A075B6S5	IGKV1-27	immunoglobulin kappa variable 1-27	Other	other
A0A0C4DH67	IGKV1-8	immunoglobulin kappa variable 1-8	Other	other
A0A0B4J2D9	IGKV1D-13	immunoglobulin kappa variable 1D-13	Other	other
P01593	IGKV1D-33	immunoglobulin kappa variable 1D-33	Extracellular Space	other
A0A087WSZ0	IGKV1D-8	immunoglobulin kappa variable 1D-8	Other	other
A0A087WW87	IGKV2-40	immunoglobulin kappa variable 2-40	Extracellular Space	other
A0A075B6R9	IGKV2D-24	immunoglobulin kappa variable 2D-24 (non-functional)	Other	other
P04433	IGKV3-11	immunoglobulin kappa variable 3-11	Other	other
A0A075B6H7	IGKV3-7	immunoglobulin kappa variable 3-7 (non-functional)	Other	other
A0A0C4DH25	IGKV3D-20	immunoglobulin kappa variable 3D-20	Extracellular Space	other
A0A0C4DH24	IGKV6-21	immunoglobulin kappa variable 6-21 (non-functional)	Other	other
A0A0C4DH26	IGKV6D-41	immunoglobulin kappa variable 6D-41 (non-functional)	Other	other
P15814	IGLL1	immunoglobulin lambda like polypeptide 1	Plasma Membrane	other
A0A0B4J1U3	IGLV1-36	immunoglobulin lambda variable 1-36	Other	other
P01700	IGLV1-47	immunoglobulin lambda variable 1-47	Extracellular Space	other
P01701	IGLV1-51	immunoglobulin lambda variable 1-51	Extracellular Space	other
A0A075B6J9	IGLV2-18	immunoglobulin lambda variable 2-18	Other	other
P01705	IGLV2-23	immunoglobulin lambda variable 2-23	Other	other
P01709	IGLV2-8	immunoglobulin lambda variable 2-8	Other	other
A0A075B6K4	IGLV3-10	immunoglobulin lambda variable 3-10	Other	other
P01714	IGLV3-19	immunoglobulin lambda variable 3-19	Extracellular Space	other
P01717	IGLV3-25	immunoglobulin lambda variable 3-25	Extracellular Space	other
A0A075B6I1	IGLV4-60	immunoglobulin lambda variable 4-60	Other	other
A0A075B6H9	IGLV4-69	immunoglobulin lambda variable 4-69	Other	other
A0A0A0MRZ9	IGLV5-52	immunoglobulin lambda variable 5-52	Other	other
P01721	IGLV6-57	immunoglobulin lambda variable 6-57	Extracellular Space	other
P04211	IGLV7-43	immunoglobulin lambda variable 7-43	Extracellular Space	other
A0A075B6I9	IGLV7-46	immunoglobulin lambda variable 7-46	Other	other
A0A075B6I0	IGLV8-61	immunoglobulin lambda variable 8-61	Other	other
A0A0B4J1Y8	IGLV9-49	immunoglobulin lambda variable 9-49	Other	other
O95976	IGSF6	immunoglobulin superfamily member 6	Plasma Membrane	transmembrane receptor
Q14005	IL16	interleukin 16	Extracellular Space	cytokine
Q13478	IL18R1	interleukin 18 receptor 1	Plasma Membrane	transmembrane receptor
P55103	INHBC	inhibin subunit beta C	Extracellular Space	growth factor
Q8IWB1	ITPRIP	inositol 1,4,5-trisphosphate receptor interacting protein	Extracellular Space	other
P57087	JAM2	junctional adhesion molecule 2	Plasma Membrane	other
Q9UK76	JPT1	Jupiter microtubule associated homolog 1	Nucleus	other
Q15046	KARS1	lysyl-tRNA synthetase 1	Cytoplasm	enzyme
P23276	KEL	Kell metallo-endopeptidase (Kell blood group)	Plasma Membrane	peptidase
P82909	KGD4	alpha-ketoglutarate dehydrogenase subunit 4	Cytoplasm	other
Q15053	KIAA0040	KIAA0040	Other	other
Q96J84	KIRREL1	kirre like nephrin family adhesion molecule 1	Plasma Membrane	other
Q9C075	KRT23	keratin 23	Cytoplasm	other
Q16719	KYNU	kynureninase	Cytoplasm	enzyme
Q14657	LAGE3	L antigen family member 3	Nucleus	other
Q9P2J5	LARS1	leucyl-tRNA synthetase 1	Cytoplasm	enzyme
Q9Y2U8	LEMD3	LEM domain containing 3	Nucleus	other
Q8N149	LILRA2	leukocyte immunoglobulin like receptor A2	Plasma Membrane	other
Q8N6C8	LILRA3	leukocyte immunoglobulin like receptor A3	Extracellular Space	other
Q6PI73	LILRA6	leukocyte immunoglobulin like receptor A6	Other	other
Q8NHL6	LILRB1	leukocyte immunoglobulin like receptor B1	Plasma Membrane	transmembrane receptor
Q8N423	LILRB2	leukocyte immunoglobulin like receptor B2	Plasma Membrane	transmembrane receptor
O75022	LILRB3	leukocyte immunoglobulin like receptor B3	Plasma Membrane	transmembrane receptor
O75023	LILRB5	leukocyte immunoglobulin like receptor B5	Plasma Membrane	transmembrane receptor
Q05469	LIPE	lipase E, hormone sensitive type	Cytoplasm	enzyme
Q9C0E8	LNPK	lunapark, ER junction formation factor	Cytoplasm	other
A0A0B4J2D5	LOC102724023	glutamine amidotransferase class 1 domain containing 3B	Nucleus	other
Q92539	LPIN2	lipin 2	Nucleus	phosphatase
O75427	LRCH4	leucine rich repeats and calponin homology domain containing 4	Cytoplasm	transcription regulator
Q8N386	LRRC25	leucine rich repeat containing 25	Other	other
Q13449	LSAMP	limbic system associated membrane protein	Plasma Membrane	other
A8MSI8	LYRM9	LYR motif containing 9	Cytoplasm	other
Q9Y5Y7	LYVE1	lymphatic vessel endothelial hyaluronan receptor 1	Plasma Membrane	transmembrane receptor
O75367	MACROH2A1	macroH2A.1 histone	Nucleus	other
Q9P0M6	MACROH2A2	macroH2A.2 histone	Nucleus	other
P27338	MAOB	monoamine oxidase B	Cytoplasm	enzyme
Q9NYL2	MAP3K20	mitogen-activated protein kinase kinase kinase 20	Cytoplasm	kinase
P31152	MAPK4	mitogen-activated protein kinase 4	Cytoplasm	kinase
P10636	MAPT	microtubule associated protein tau	Plasma Membrane	other
Q9UEW3	MARCO	macrophage receptor with collagenous structure	Plasma Membrane	transmembrane receptor
P56192	MARS1	methionyl-tRNA synthetase 1	Cytoplasm	enzyme
Q9BSK0	MARVELD1	MARVEL domain containing 1	Other	other
P02144	MB	myoglobin	Cytoplasm	transporter
Q6ZWT7	MBOAT2	membrane bound O-acyltransferase domain containing 2	Cytoplasm	enzyme
Q8IX19	MCEMP1	mast cell expressed membrane protein 1	Cytoplasm	other
P08582	MELTF	melanotransferrin	Plasma Membrane	other
Q14696	MESD	mesoderm development LRP chaperone	Extracellular Space	other
Q96PC5	MIA2	MIA SH3 domain ER export factor 2	Cytoplasm	transmembrane receptor
Q5XKP0	MICOS13	mitochondrial contact site and cristae organizing system subunit 13	Cytoplasm	other
P22894	MMP8	matrix metallopeptidase 8	Extracellular Space	peptidase
Q2M385	MPEG1	macrophage expressed 1	Cytoplasm	transporter
O95866	MPIG6B	megakaryocyte and platelet inhibitory receptor G6b	Plasma Membrane	other
P25189	MPZ	myelin protein zero	Plasma Membrane	other
P22897	MRC1	mannose receptor C-type 1	Plasma Membrane	transmembrane receptor
P49959	MRE11	MRE11 homolog, double strand break repair nuclease	Nucleus	enzyme
P21757	MSR1	macrophage scavenger receptor 1	Plasma Membrane	transmembrane receptor
Q5VT66	MTARC1	mitochondrial amidoxime reducing component 1	Cytoplasm	enzyme
Q969Z3	MTARC2	mitochondrial amidoxime reducing component 2	Cytoplasm	enzyme
P00846	MT-ATP6	ATP synthase F0 subunit 6	Cytoplasm	transporter
P00403	MT-CO2	Cytochrome c oxidase subunit 2	Other	other
Q00872	MYBPC1	myosin binding protein C1	Cytoplasm	other
Q9HB07	MYG1	MYG1 exonuclease	Nucleus	enzyme
P12882	MYH1	myosin heavy chain 1	Plasma Membrane	enzyme
Q9UKX2	MYH2	myosin heavy chain 2	Cytoplasm	enzyme
Q9Y623	MYH4	myosin heavy chain 4	Cytoplasm	enzyme
Q96A32	MYL11	myosin light chain 11	Cytoplasm	other
P10916	MYL2	myosin light chain 2	Cytoplasm	other
P52179	MYOM1	myomesin 1	Cytoplasm	other
Q58DX5	NAALADL2	N-acetylated alpha-linked acidic dipeptidase like 2	Nucleus	other
O43776	NARS1	asparaginyl-tRNA synthetase 1	Cytoplasm	enzyme
Q8NCW5	NAXE	NAD(P)HX epimerase	Extracellular Space	enzyme
A6NI72	NCF1B	neutrophil cytosolic factor 1B (pseudogene)	Other	other
P56556	NDUFA6	NADH:ubiquinone oxidoreductase subunit A6	Cytoplasm	enzyme
O75380	NDUFS6	NADH:ubiquinone oxidoreductase subunit S6	Cytoplasm	enzyme
Q15223	NECTIN1	nectin cell adhesion molecule 1	Plasma Membrane	other
Q92692	NECTIN2	nectin cell adhesion molecule 2	Plasma Membrane	transmembrane receptor
Q9NQS3	NECTIN3	nectin cell adhesion molecule 3	Plasma Membrane	other
Q8NET5	NFAM1	NFAT activating protein with ITAM motif 1	Plasma Membrane	transmembrane receptor
Q15653	NFKBIB	NFKB inhibitor beta	Nucleus	transcription regulator
Q8N5V2	NGEF	neuronal guanine nucleotide exchange factor	Cytoplasm	other
O14745	NHERF1	NHERF family PDZ scaffold protein 1	Plasma Membrane	transporter
Q15599	NHERF2	NHERF family PDZ scaffold protein 2	Plasma Membrane	transporter
Q5HYW2	NHSL2	NHS like 2	Other	other
Q9BZQ8	NIBAN1	niban apoptosis regulator 1	Cytoplasm	other
Q96TA1	NIBAN2	niban apoptosis regulator 2	Cytoplasm	transcription regulator
Q9NZG7	NINJ2	ninjurin 2	Plasma Membrane	other
O75323	NIPSNAP2	nipsnap homolog 2	Plasma Membrane	other
Q9UFN0	NIPSNAP3A	nipsnap homolog 3A	Cytoplasm	other
Q9NPP4	NLRC4	NLR family CARD domain containing 4	Cytoplasm	other
Q13287	NMI	N-myc and STAT interactor	Cytoplasm	transcription regulator
P29474	NOS3	nitric oxide synthase 3	Cytoplasm	enzyme
Q5SWX8	ODR4	odr-4 GPCR localization factor homolog	Other	other
O60502	OGA	O-GlcNAcase	Cytoplasm	enzyme
Q6UWY5	OLFML1	olfactomedin like 1	Extracellular Space	other
Q9BRQ5	ORAI3	ORAI calcium release-activated calcium modulator 3	Plasma Membrane	ion channel
P19652	ORM2	orosomucoid 2	Extracellular Space	other
Q9BXB5	OSBPL10	oxysterol binding protein like 10	Cytoplasm	transporter
Q9NUU6	OTULINL	OTU deubiquitinase with linear linkage specificity like	Cytoplasm	other
Q8N573	OXR1	oxidation resistance 1	Cytoplasm	enzyme
Q9BPV8	P2RY13	purinergic receptor P2Y13	Plasma Membrane	G-protein coupled receptor
Q9UM07	PADI4	peptidyl arginine deiminase 4	Cytoplasm	enzyme
Q9Y2D5	PALM2AKAP2	PALM2 and AKAP2 fusion	Plasma Membrane	other
Q9NZW5	PALS2	protein associated with LIN7 2, MAGUK p55 family member	Plasma Membrane	kinase
Q96MG8	PCMTD1	protein-L-isoaspartate (D-aspartate) O-methyltransferase domain containing 1	Cytoplasm	enzyme
A6NKN8	PCP4L1	Purkinje cell protein 4 like 1	Other	other
O00408	PDE2A	phosphodiesterase 2A	Cytoplasm	enzyme
Q86YL7	PDPN	podoplanin	Plasma Membrane	other
O75167	PHACTR2	phosphatase and actin regulator 2	Other	other
P35232	PHB1	prohibitin 1	Nucleus	transcription regulator
Q8TCT1	PHOSPHO1	phosphoethanolamine/phosphocholine phosphatase 1	Extracellular Space	enzyme
Q6UXB8	PI16	peptidase inhibitor 16	Extracellular Space	other
Q86T03	PIP4P1	phosphatidylinositol-4,5-bisphosphate 4-phosphatase 1	Cytoplasm	phosphatase
Q8N4L2	PIP4P2	phosphatidylinositol-4,5-bisphosphate 4-phosphatase 2	Cytoplasm	phosphatase
O60331	PIP5K1C	phosphatidylinositol-4-phosphate 5-kinase type 1 gamma	Plasma Membrane	kinase
Q00722	PLCB2	phospholipase C beta 2	Cytoplasm	enzyme
Q4KWH8	PLCH1	phospholipase C eta 1	Cytoplasm	enzyme
O60240	PLIN1	perilipin 1	Cytoplasm	other
Q96Q06	PLIN4	perilipin 4	Cytoplasm	other
O14494	PLPP1	phospholipid phosphatase 1	Plasma Membrane	phosphatase
O14495	PLPP3	phospholipid phosphatase 3	Plasma Membrane	phosphatase
Q9NRQ2	PLSCR4	phospholipid scramblase 4	Plasma Membrane	enzyme
Q7Z4H8	POGLUT3	protein O-glucosyltransferase 3	Other	enzyme
P30405	PPIF	peptidylprolyl isomerase F	Cytoplasm	enzyme
P16298	PPP3CB	protein phosphatase 3 catalytic subunit beta	Plasma Membrane	phosphatase
Q96QH2	PRAM1	PML-RARA regulated adaptor molecule 1	Other	other
Q8TCU6	PREX1	phosphatidylinositol-3,4,5-trisphosphate dependent Rac exchange factor 1	Cytoplasm	other
Q9Y2Y8	PRG3	proteoglycan 3, pro eosinophil major basic protein 2	Extracellular Space	other
P31321	PRKAR1B	protein kinase cAMP-dependent type I regulatory subunit beta	Cytoplasm	kinase
Q13237	PRKG2	protein kinase cGMP-dependent 2	Cytoplasm	kinase
Q86TP1	PRUNE1	prune exopolyphosphatase 1	Nucleus	enzyme
Q9BRX8	PRXL2A	peroxiredoxin like 2A	Extracellular Space	other
Q8NDX1	PSD4	pleckstrin and Sec7 domain containing 4	Cytoplasm	other
P25105	PTAFR	platelet activating factor receptor	Plasma Membrane	G-protein coupled receptor
Q15257	PTPA	protein phosphatase 2 phosphatase activator	Cytoplasm	phosphatase
Q08623	PUDP	pseudouridine 5'-phosphatase	Cytoplasm	enzyme
Q9BRP8	PYM1	PYM homolog 1, exon junction complex associated factor	Nucleus	other
P47897	QARS1	glutaminyl-tRNA synthetase 1	Cytoplasm	enzyme
Q5T6V5	QNG1	Q-nucleotide N-glycosylase 1	Other	other
Q7Z6P3	RAB44	RAB44, member RAS oncogene family	Cytoplasm	other
Q53S08	RAB6D	RAB6D, member RAS oncogene family	Cytoplasm	other
P63244	RACK1	receptor for activated C kinase 1	Cytoplasm	enzyme
P54136	RARS1	arginyl-tRNA synthetase 1	Cytoplasm	enzyme
Q5U651	RASIP1	Ras interacting protein 1	Cytoplasm	other
Q8WWW0	RASSF5	Ras association domain family member 5	Plasma Membrane	other
Q6XE24	RBMS3	RNA binding motif single stranded interacting protein 3	Cytoplasm	other
Q96R05	RBP7	retinol binding protein 7	Cytoplasm	other
Q6JBY9	RCSD1	RCSD domain containing 1	Other	other
Q86VR2	RETREG3	reticulophagy regulator family member 3	Cytoplasm	other
Q8N5W9	RFLNB	refilin B	Other	other
O43566	RGS14	regulator of G protein signaling 14	Cytoplasm	enzyme
Q02094	RHAG	Rh associated glycoprotein	Plasma Membrane	peptidase
Q6NTF9	RHBDD2	rhomboid domain containing 2	Plasma Membrane	other
P18577	RHCE	Rh blood group CcEe antigens	Plasma Membrane	transporter
P52758	RIDA	reactive intermediate imine deaminase A homolog	Cytoplasm	enzyme
O95786	RIGI	RNA sensor RIG-I	Cytoplasm	enzyme
Q6ZS17	RIPOR1	RHO family interacting cell polarization regulator 1	Cytoplasm	other
Q9Y4F9	RIPOR2	RHO family interacting cell polarization regulator 2	Cytoplasm	other
Q96DM3	RMC1	regulator of MON1-CCZ1	Cytoplasm	other
P12724	RNASE3	ribonuclease A family member 3	Extracellular Space	enzyme
O00584	RNASET2	ribonuclease T2	Extracellular Space	enzyme
Q9BXT8	RNF17	ring finger protein 17	Cytoplasm	other
P10155	RO60	Ro60, Y RNA binding protein	Nucleus	other
Q9H6T3	RPAP3	RNA polymerase II associated protein 3	Cytoplasm	enzyme
Q96AT9	RPE	ribulose-5-phosphate-3-epimerase	Cytoplasm	enzyme
Q9Y224	RTRAF	RNA transcription, translation and transport factor	Nucleus	other
Q96GQ5	RUSF1	RUS family member 1	Other	other
P80511	S100A12	S100 calcium binding protein A12	Cytoplasm	other
Q9NSI8	SAMSN1	SAM domain, SH3 domain and nuclear localization signals 1	Other	other
P49591	SARS1	seryl-tRNA synthetase 1	Cytoplasm	enzyme
O75995	SASH3	SAM and SH3 domain containing 3	Cytoplasm	other
Q12770	SCAP	SREBF chaperone	Cytoplasm	other
Q86SK9	SCD5	stearoyl-CoA desaturase 5	Cytoplasm	enzyme
Q6UWF3	SCIMP	SLP adaptor and CSK interacting membrane protein	Plasma Membrane	other
O75880	SCO1	synthesis of cytochrome C oxidase 1	Cytoplasm	other
Q7Z5N4	SDK1	sidekick cell adhesion molecule 1	Plasma Membrane	other
Q9NRG7	SDR39U1	short chain dehydrogenase/reductase family 39U member 1	Nucleus	other
O76054	SEC14L2	SEC14 like lipid binding 2	Cytoplasm	transporter
O60613	SELENOF	selenoprotein F	Cytoplasm	enzyme
Q8WWX9	SELENOM	selenoprotein M	Cytoplasm	other
P49908	SELENOP	selenoprotein P	Extracellular Space	other
O75326	SEMA7A	semaphorin 7A (JohnMiltonHagen blood group)	Plasma Membrane	transmembrane receptor
Q8WYJ6	SEPTIN1	septin 1	Cytoplasm	enzyme
Q9P0V9	SEPTIN10	septin 10	Cytoplasm	transcription regulator
Q9NVA2	SEPTIN11	septin 11	Nucleus	other
Q15019	SEPTIN2	septin 2	Cytoplasm	enzyme
Q99719	SEPTIN5	septin 5	Cytoplasm	enzyme
Q14141	SEPTIN6	septin 6	Cytoplasm	other
Q16181	SEPTIN7	septin 7	Cytoplasm	other
Q92599	SEPTIN8	septin 8	Extracellular Space	other
Q9UHD8	SEPTIN9	septin 9	Cytoplasm	enzyme
Q8IW75	SERPINA12	serpin family A member 12	Extracellular Space	other
P08185	SERPINA6	serpin family A member 6	Extracellular Space	other
P48595	SERPINB10	serpin family B member 10	Cytoplasm	other
Q96EQ0	SGTB	small glutamine rich tetratricopeptide repeat co-chaperone beta	Other	other
Q9UJC5	SH3BGRL2	SH3 domain binding glutamate rich protein like 2	Nucleus	other
Q9NUL5	SHFL	shiftless antiviral inhibitor of ribosomal frameshifting	Other	other
A0MZ66	SHTN1	shootin 1	Plasma Membrane	other
Q96LC7	SIGLEC10	sialic acid binding Ig like lectin 10	Plasma Membrane	other
Q08ET2	SIGLEC14	sialic acid binding Ig like lectin 14	Plasma Membrane	other
O15389	SIGLEC5	sialic acid binding Ig like lectin 5	Plasma Membrane	other
Q9Y286	SIGLEC7	sialic acid binding Ig like lectin 7	Plasma Membrane	transmembrane receptor
Q15477	SKIC2	SKI2 subunit of superkiller complex	Nucleus	enzyme
Q6PGP7	SKIC3	SKI3 subunit of superkiller complex	Nucleus	other
Q9GZS3	SKIC8	SKI8 subunit of superkiller complex	Nucleus	other
Q13336	SLC14A1	solute carrier family 14 member 1 (Kidd blood group)	Plasma Membrane	transporter
P36021	SLC16A2	solute carrier family 16 member 2	Plasma Membrane	transporter
Q05940	SLC18A2	solute carrier family 18 member A2	Plasma Membrane	transporter
P14672	SLC2A4	solute carrier family 2 member 4	Plasma Membrane	transporter
L0R6Q1	SLC35A4	solute carrier family 35 member A4	Cytoplasm	transporter
Q8N1S5	SLC39A11	solute carrier family 39 member 11	Other	transporter
Q9NP59	SLC40A1	solute carrier family 40 member 1	Plasma Membrane	transporter
Q14515	SPARCL1	SPARC like 1	Extracellular Space	other
Q8N0X7	SPART	spartin	Cytoplasm	other
P02549	SPTA1	spectrin alpha, erythrocytic 1	Cytoplasm	other
Q9Y6N5	SQOR	sulfide quinone oxidoreductase	Cytoplasm	enzyme
P08240	SRPRA	SRP receptor subunit alpha	Cytoplasm	other
Q9NY15	STAB1	stabilin 1	Plasma Membrane	transporter
Q86WV6	STING1	stimulator of interferon response cGAMP interactor 1	Cytoplasm	ion channel
P0DMN0	SULT1A4	sulfotransferase family 1A member 4	Cytoplasm	enzyme
O15061	SYNM	synemin	Cytoplasm	other
Q5VXT5	SYPL2	synaptophysin like 2	Other	other
Q7L8C5	SYT13	synaptotagmin 13	Plasma Membrane	transporter
Q4VX76	SYTL3	synaptotagmin like 3	Cytoplasm	other
P26639	TARS1	threonyl-tRNA synthetase 1	Nucleus	enzyme
Q8IV04	TBC1D10C	TBC1 domain family member 10C	Nucleus	other
O60343	TBC1D4	TBC1 domain family member 4	Cytoplasm	other
Q969E4	TCEAL3	transcription elongation factor A like 3	Other	other
Q8WY91	THAP4	THAP domain containing 4	Nucleus	transcription regulator
Q8WUY1	THEM6	thioesterase superfamily member 6	Other	other
P62072	TIMM10	translocase of inner mitochondrial membrane 10	Cytoplasm	transporter
Q9Y584	TIMM22	translocase of inner mitochondrial membrane 22	Cytoplasm	transporter
Q9Y5J7	TIMM9	translocase of inner mitochondrial membrane 9	Cytoplasm	transporter
O15455	TLR3	toll like receptor 3	Plasma Membrane	transmembrane receptor
Q9NR97	TLR8	toll like receptor 8	Plasma Membrane	transmembrane receptor
Q9BZW5	TM6SF1	transmembrane 6 superfamily member 1	Plasma Membrane	other
O76062	TM7SF2	transmembrane 7 superfamily member 2	Cytoplasm	enzyme
Q96A25	TMEM106A	transmembrane protein 106A	Cytoplasm	other
Q5BJH2	TMEM128	transmembrane protein 128	Other	other
Q5U3C3	TMEM164	transmembrane protein 164	Other	other
Q9NVA4	TMEM184C	transmembrane protein 184C	Other	other
Q96MH6	TMEM68	transmembrane protein 68	Cytoplasm	enzyme
Q12767	TMEM94	transmembrane protein 94	Extracellular Space	transporter
P28289	TMOD1	tropomodulin 1	Cytoplasm	enzyme
Q9H8H3	TMT1A	thiol methyltransferase 1A	Cytoplasm	enzyme
O14798	TNFRSF10C	TNF receptor superfamily member 10c	Plasma Membrane	transmembrane receptor
Q96RJ3	TNFRSF13C	TNF receptor superfamily member 13C	Plasma Membrane	transmembrane receptor
Q92956	TNFRSF14	TNF receptor superfamily member 14	Plasma Membrane	transmembrane receptor
P20333	TNFRSF1B	TNF receptor superfamily member 1B	Plasma Membrane	transmembrane receptor
O43557	TNFSF14	TNF superfamily member 14	Extracellular Space	cytokine
P63316	TNNC1	troponin C1, slow skeletal and cardiac type	Cytoplasm	other
P02585	TNNC2	troponin C2, fast skeletal type	Cytoplasm	other
P13805	TNNT1	troponin T1, slow skeletal type	Cytoplasm	other
O94826	TOMM70	translocase of outer mitochondrial membrane 70	Cytoplasm	transporter
O14683	TP53I11	tumor protein p53 inducible protein 11	Other	other
Q53FA7	TP53I3	tumor protein p53 inducible protein 3	Cytoplasm	enzyme
P20231	TPSB2	tryptase beta 2	Other	peptidase
P0DTU3	TRA	T cell receptor alpha locus	Plasma Membrane	transmembrane receptor
Q8IXB3	TRARG1	trafficking regulator of GLUT4 (SLC2A4) 1 (gene/pseudogene)	Plasma Membrane	other
P0DTU4	TRB	T cell receptor beta locus	Plasma Membrane	transmembrane receptor
Q6ZMU5	TRIM72	tripartite motif containing 72	Cytoplasm	enzyme
Q629K1	TRIQK	triple QxxK/R motif containing	Cytoplasm	other
Q96QS1	TSPAN32	tetraspanin 32	Plasma Membrane	other
Q96ET8	TVP23C	trans-golgi network vesicle protein 23 homolog C	Other	other
O43914	TYROBP	transmembrane immune signaling adaptor TYROBP	Plasma Membrane	transmembrane receptor
Q8WVY7	UBLCP1	ubiquitin like domain containing CTD phosphatase 1	Nucleus	phosphatase
Q92890	UFD1	ubiquitin recognition factor in ER associated degradation 1	Cytoplasm	peptidase
C9J7I0	UMAD1	UBAP1-MVB12-associated (UMA) domain containing 1	Other	other
P26640	VARS1	valyl-tRNA synthetase 1	Cytoplasm	enzyme
O95498	VNN2	vanin 2	Other	enzyme
O14972	VPS26C	VPS26 endosomal protein sorting factor C	Nucleus	other
Q7Z3J2	VPS35L	VPS35 endosomal protein sorting factor like	Cytoplasm	other
Q96JG6	VPS50	VPS50 subunit of EARP/GARPII complex	Cytoplasm	other
Q9Y279	VSIG4	V-set and immunoglobulin domain containing 4	Plasma Membrane	other
Q9H7M9	VSIR	V-set immunoregulatory receptor	Plasma Membrane	other
P62760	VSNL1	visinin like 1	Cytoplasm	other
Q6UX27	VSTM1	V-set and transmembrane domain containing 1	Plasma Membrane	other
P23381	WARS1	tryptophanyl-tRNA synthetase 1	Cytoplasm	enzyme
A8K0Z3	WASHC1	WASH complex subunit 1	Cytoplasm	other
Q641Q2	WASHC2A	WASH complex subunit 2A	Nucleus	other
Q2M389	WASHC4	WASH complex subunit 4	Cytoplasm	other
Q12768	WASHC5	WASH complex subunit 5	Cytoplasm	other
P51811	XK	X-linked Kx blood group antigen, Kell and VPS13A binding protein	Plasma Membrane	other
P54577	YARS1	tyrosyl-tRNA synthetase 1	Cytoplasm	enzyme
Q5VVQ6	YOD1	YOD1 deubiquitinase	Cytoplasm	enzyme
Q7Z739	YTHDF3	YTH N6-methyladenosine RNA binding protein F3	Cytoplasm	other
Q5T619	ZNF648	zinc finger protein 648	Other	other
Q9Y5V0	ZNF706	zinc finger protein 706	Other	other

## Sheet: Supplementary file 3
Supplementary File 3: List of unique identified proteomic cargoes in our lymphatic sEVs compared to three other published datasets
Accession	Gene	Description	Location	Family
P0DOX6	IGHM	Immunoglobulin mu heavy chain	Extracellular Space	Immunoglobulin
Q6ZSR9	Not specified	Uncharacterized protein FLJ45252	Other	Kinase
Q8IZY2	ABCA7	ATP binding cassette subfamily A member 7	Plasma Membrane	transporter
O95342	ABCB11	ATP binding cassette subfamily B member 11	Plasma Membrane	transporter
O15438	ABCC3	ATP binding cassette subfamily C member 3	Plasma Membrane	transporter
Q9NUQ8	ABCF3	ATP binding cassette subfamily F member 3	Other	transporter
Q9NUJ1	ABHD10	abhydrolase domain containing 10, depalmitoylase	Cytoplasm	enzyme
Q8NFV4	ABHD11	abhydrolase domain containing 11	Cytoplasm	enzyme
O15254	ACOX3	acyl-CoA oxidase 3, pristanoyl	Cytoplasm	enzyme
Q4G176	ACSF3	acyl-CoA synthetase family member 3	Cytoplasm	enzyme
Q9UKU0	ACSL6	acyl-CoA synthetase long chain family member 6	Cytoplasm	enzyme
P42025	ACTR1B	actin related protein 1B	Cytoplasm	other
Q03154	ACY1	aminoacylase 1	Cytoplasm	peptidase
O75173	ADAMTS4	ADAM metallopeptidase with thrombospondin type 1 motif 4	Extracellular Space	peptidase
O43306	ADCY6	adenylate cyclase 6	Plasma Membrane	enzyme
P51828	ADCY7	adenylate cyclase 7	Plasma Membrane	enzyme
Q96PE1	ADGRA2	adhesion G protein-coupled receptor A2	Plasma Membrane	G-protein coupled receptor
P55196	AFDN	afadin, adherens junction formation factor	Nucleus	other
Q9UKV8	AGO2	argonaute RISC catalytic component 2	Cytoplasm	translation regulator
Q9H9G7	AGO3	argonaute RISC catalytic component 3	Cytoplasm	translation regulator
Q99943	AGPAT1	1-acylglycerol-3-phosphate O-acyltransferase 1	Cytoplasm	enzyme
O00468	AGRN	agrin	Plasma Membrane	other
O95433	AHSA1	activator of HSP90 ATPase activity 1	Cytoplasm	other
Q96BJ3	AIDA	axin interactor, dorsalization associated	Cytoplasm	other
P55008	AIF1	allograft inflammatory factor 1	Nucleus	other
Q9BRQ8	AIFM2	AIF family member 2	Cytoplasm	enzyme
P31749	AKT1	AKT serine/threonine kinase 1	Cytoplasm	kinase
P31751	AKT2	AKT serine/threonine kinase 2	Cytoplasm	kinase
Q9H8T0	AKTIP	AKT interacting protein	Cytoplasm	other
O94788	ALDH1A2	aldehyde dehydrogenase 1 family member A2	Cytoplasm	enzyme
P49419	ALDH7A1	aldehyde dehydrogenase 7 family member A1	Cytoplasm	enzyme
P18054	ALOX12	arachidonate 12-lipoxygenase, 12S type	Cytoplasm	enzyme
P23109	AMPD1	adenosine monophosphate deaminase 1	Cytoplasm	enzyme
Q8IZ07	ANKRD13A	ankyrin repeat domain 13A	Plasma Membrane	other
O75843	AP1G2	adaptor related protein complex 1 subunit gamma 2	Cytoplasm	other
P61966	AP1S1	adaptor related protein complex 1 subunit sigma 1	Cytoplasm	transporter
P56377	AP1S2	adaptor related protein complex 1 subunit sigma 2	Cytoplasm	transporter
O94973	AP2A2	adaptor related protein complex 2 subunit alpha 2	Cytoplasm	transporter
Q92572	AP3S1	adaptor related protein complex 3 subunit sigma 1	Cytoplasm	transporter
O14727	APAF1	apoptotic peptidase activating factor 1	Cytoplasm	other
Q96BI3	APH1A	aph-1 homolog A, gamma-secretase subunit	Plasma Membrane	other
Q9BZZ5	API5	apoptosis inhibitor 5	Cytoplasm	other
Q6Q788	APOA5	apolipoprotein A5	Extracellular Space	transporter
P55056	APOC4	apolipoprotein C4	Extracellular Space	transporter
O95236	APOL3	apolipoprotein L3	Cytoplasm	transporter
Q8NEU8	APPL2	adaptor protein, phosphotyrosine interacting with PH domain and leucine zipper 2	Cytoplasm	other
O43315	AQP9	aquaporin 9	Plasma Membrane	transporter
P10398	ARAF	A-Raf proto-oncogene, serine/threonine kinase	Cytoplasm	kinase
Q96P48	ARAP1	ArfGAP with RhoGAP domain, ankyrin repeat and PH domain 1	Cytoplasm	other
P61204	ARF3	ARF GTPase 3	Cytoplasm	enzyme
Q9Y6D5	ARFGEF2	ARF guanine nucleotide exchange factor 2	Cytoplasm	other
Q15052	ARHGEF6	Rac/Cdc42 guanine nucleotide exchange factor 6	Cytoplasm	other
Q14155	ARHGEF7	Rho guanine nucleotide exchange factor 7	Cytoplasm	other
Q9Y4X5	ARIH1	ariadne RBR E3 ubiquitin protein ligase 1	Cytoplasm	enzyme
P40616	ARL1	ARF like GTPase 1	Cytoplasm	enzyme
Q969Q4	ARL11	ARF like GTPase 11	Other	other
Q8N2F6	ARMC10	armadillo repeat containing 10	Cytoplasm	other
Q8IUR7	ARMC8	armadillo repeat containing 8	Nucleus	other
Q9H993	ARMT1	acidic residue methyltransferase 1	Other	enzyme
Q93070	ART4	ADP-ribosyltransferase 4 (inactive) (Dombrock blood group)	Nucleus	enzyme
Q9ULH1	ASAP1	ArfGAP with SH3 domain, ankyrin repeat and PH domain 1	Plasma Membrane	other
O95671	ASMTL	acetylserotonin O-methyltransferase like	Cytoplasm	enzyme
P45381	ASPA	aspartoacylase	Cytoplasm	enzyme
Q9NVI7	ATAD3A	ATPase family AAA domain containing 3A	Cytoplasm	enzyme
Q5T9A4	ATAD3B	ATPase family AAA domain containing 3B	Nucleus	other
O95260	ATE1	arginyltransferase 1	Nucleus	enzyme
Q676U5	ATG16L1	autophagy related 16 like 1	Cytoplasm	enzyme
O95352	ATG7	autophagy related 7	Cytoplasm	enzyme
Q8NHH9	ATL2	atlastin GTPase 2	Cytoplasm	enzyme
Q9H7F0	ATP13A3	ATPase 13A3	Extracellular Space	transporter
P14415	ATP1B2	ATPase Na+/K+ transporting subunit beta 2	Plasma Membrane	transporter
P56381	ATP5F1E	ATP synthase F1 subunit epsilon	Cytoplasm	transporter
P48201	ATP5MC3	ATP synthase membrane subunit c locus 3	Cytoplasm	transporter
P56378	ATP5MJ	ATP synthase membrane subunit j	Cytoplasm	other
Q96IX5	ATP5MK	ATP synthase membrane subunit k	Cytoplasm	other
O75787	ATP6AP2	ATPase H+ transporting accessory protein 2	Cytoplasm	transporter
Q16864	ATP6V1F	ATPase H+ transporting V1 subunit F	Cytoplasm	enzyme
O75882	ATRN	attractin	Extracellular Space	other
P30530	AXL	AXL receptor tyrosine kinase	Plasma Membrane	kinase
O94766	B3GAT3	beta-1,3-glucuronyltransferase 3	Cytoplasm	enzyme
O43505	B4GAT1	beta-1,4-glucuronyltransferase 1	Cytoplasm	enzyme
Q9NWV8	BABAM1	BRISC and BRCA1 A complex member 1	Nucleus	other
Q9UHQ4	BCAP29	B cell receptor associated protein 29	Cytoplasm	transporter
Q9Y276	BCS1L	BCS1 homolog, ubiquinol-cytochrome c reductase complex chaperone	Cytoplasm	enzyme
Q8TD16	BICD2	BICD cargo adaptor 2	Cytoplasm	other
P55957	BID	BH3 interacting domain death agonist	Cytoplasm	other
Q9NR09	BIRC6	baculoviral IAP repeat containing 6	Cytoplasm	enzyme
Q9H3K6	BOLA2	BolA-like protein 2	Cytosol	BolA family
Q96GS4	BORCS6	BLOC-1 related complex subunit 6	Cytoplasm	other
Q96FH0	BORCS8	BLOC-1 related complex subunit 8	Cytoplasm	other
Q8TDN6	BRIX1	biogenesis of ribosomes BRX1	Nucleus	other
Q06187	BTK	Bruton tyrosine kinase	Cytoplasm	kinase
P78410	BTN3A2	butyrophilin subfamily 3 member A2	Plasma Membrane	other
O00478	BTN3A3	butyrophilin subfamily 3 member A3	Plasma Membrane	other
Q9Y6E2	BZW2	basic leucine zipper and W2 domains 2	Cytoplasm	translation regulator
Q8TAD7	C12orf75	chromosome 12 open reading frame 75	Other	other
Q9H246	C1orf21	chromosome 1 open reading frame 21	Other	other
Q9BUN1	C1orf56	chromosome 1 open reading frame 56	Other	other
Q9NZP8	C1RL	complement C1r subcomponent like	Extracellular Space	peptidase
O14523	C2CD2L	C2CD2 like	Cytoplasm	transporter
Q86YS7	C2CD5	C2 calcium dependent domain containing 5	Cytoplasm	other
O43570	CA12	carbonic anhydrase 12	Plasma Membrane	enzyme
Q9H9S4	CAB39L	calcium binding protein 39 like	Cytoplasm	kinase
Q8TDN4	CABLES1	Cdk5 and Abl enzyme substrate 1	Nucleus	other
Q5VU97	CACHD1	cache domain containing 1	Other	other
Q9HA72	CALHM2	calcium homeostasis modulator family member 2	Plasma Membrane	other
P0DP25	CALM3	calmodulin 3	Cytoplasm	other
Q14012	CAMK1	calcium/calmodulin dependent protein kinase I	Cytoplasm	kinase
Q8IU85	CAMK1D	calcium/calmodulin dependent protein kinase ID	Cytoplasm	kinase
P49069	CAMLG	calcium modulating ligand	Cytoplasm	other
Q8WVQ1	CANT1	calcium activated nucleotidase 1	Extracellular Space	enzyme
Q5VZK9	CARMIL1	capping protein regulator and myosin 1 linker 1	Cytoplasm	enzyme
P49589	CARS1	cysteinyl-tRNA synthetase 1	Cytoplasm	enzyme
P42574	CASP3	caspase 3	Cytoplasm	peptidase
P22681	CBL	Cbl proto-oncogene	Nucleus	enzyme
Q9H6E4	CCDC134	coiled-coil domain containing 134	Cytoplasm	other
Q16204	CCDC6	coiled-coil domain containing 6	Cytoplasm	other
Q9H0W5	CCDC8	coiled-coil domain containing 8	Plasma Membrane	other
Q7Z6B0	CCDC91	coiled-coil domain containing 91	Cytoplasm	other
Q8N7R7	CCNYL1	cyclin Y like 1	Plasma Membrane	other
P86790	CCZ1B	CCZ1 homolog B, vacuolar protein trafficking and biogenesis associated	Other	other
Q6YHK3	CD109	CD109 molecule	Plasma Membrane	other
Q99467	CD180	CD180 molecule	Plasma Membrane	other
P15391	CD19	CD19 molecule	Plasma Membrane	transmembrane receptor
Q8TD46	CD200R1	CD200 receptor 1	Plasma Membrane	transmembrane receptor
P20273	CD22	CD22 molecule	Plasma Membrane	transmembrane receptor
P26842	CD27	CD27 molecule	Plasma Membrane	transmembrane receptor
Q9NZQ7	CD274	CD274 molecule	Plasma Membrane	transmembrane receptor
P11049	CD37	CD37 molecule	Plasma Membrane	other
P04234	CD3D	CD3 delta subunit of T-cell receptor complex	Plasma Membrane	transmembrane receptor
P06127	CD5	CD5 molecule	Plasma Membrane	transmembrane receptor
P30203	CD6	CD6 molecule	Plasma Membrane	transmembrane receptor
Q07108	CD69	CD69 molecule	Plasma Membrane	transmembrane receptor
P21854	CD72	CD72 molecule	Plasma Membrane	transmembrane receptor
P11912	CD79A	CD79a molecule	Plasma Membrane	transmembrane receptor
P01732	CD8A	CD8 subunit alpha	Plasma Membrane	other
A6NJW9	CD8B2	CD8B family member 2	Plasma Membrane	other
Q96JB5	CDK5RAP3	CDK5 regulatory subunit associated protein 3	Nucleus	other
P40198	CEACAM3	CEA cell adhesion molecule 3	Other	other
Q9Y5P4	CERT1	ceramide transporter 1	Cytoplasm	kinase
P41208	CETN2	centrin 2	Nucleus	enzyme
O00533	CHL1	cell adhesion molecule L1 like	Plasma Membrane	other
Q9BRJ6	CHLSN	cholesin	Extracellular Space	other
Q9NZZ3	CHMP5	charged multivesicular body protein 5	Cytoplasm	other
O15111	CHUK	component of inhibitor of nuclear factor kappa B kinase complex	Cytoplasm	kinase
O75339	CILP	cartilage intermediate layer protein	Extracellular Space	phosphatase
P51790	CLCN3	chloride voltage-gated channel 3	Plasma Membrane	ion channel
Q9P126	CLEC1B	C-type lectin domain family 1 member B	Plasma Membrane	transmembrane receptor
Q6UXB4	CLEC4G	C-type lectin domain family 4 member G	Plasma Membrane	other
P09497	CLTB	clathrin light chain B	Plasma Membrane	other
Q96FZ5	CMTM7	CKLF like MARVEL transmembrane domain containing 7	Extracellular Space	cytokine
Q96KN2	CNDP1	carnosine dipeptidase 1	Cytoplasm	peptidase
Q9P003	CNIH4	cornichon family member 4	Plasma Membrane	other
Q15417	CNN3	calponin 3	Cytoplasm	other
A5YKK6	CNOT1	CCR4-NOT transcription complex subunit 1	Cytoplasm	enzyme
Q96F85	CNRIP1	cannabinoid receptor interacting protein 1	Extracellular Space	other
Q9Y2R0	COA3	cytochrome c oxidase assembly factor 3	Cytoplasm	other
Q13057	COASY	Coenzyme A synthase	Cytoplasm	enzyme
Q8WTW3	COG1	component of oligomeric golgi complex 1	Cytoplasm	transporter
Q9UMD9	COL17A1	collagen type XVII alpha 1 chain	Extracellular Space	other
P20908	COL5A1	collagen type V alpha 1 chain	Extracellular Space	other
Q9Y6Z7	COLEC10	collectin subfamily member 10	Cytoplasm	other
Q8N668	COMMD1	copper metabolism domain containing 1	Nucleus	transporter
Q9UBI1	COMMD3	COMM domain containing 3	Extracellular Space	other
Q86VX2	COMMD7	COMM domain containing 7	Cytoplasm	other
Q9NX08	COMMD8	COMM domain containing 8	Other	other
Q9UBF2	COPG2	COPI coat complex subunit gamma 2	Cytoplasm	transporter
Q9UBW8	COPS7A	COP9 signalosome subunit 7A	Cytoplasm	other
Q9H9Q2	COPS7B	COP9 signalosome subunit 7B	Cytoplasm	other
Q99627	COPS8	COP9 signalosome subunit 8	Nucleus	other
Q9P299	COPZ2	COPI coat complex subunit zeta 2	Cytoplasm	transporter
Q99807	COQ7	coenzyme Q7, hydroxylase	Cytoplasm	enzyme
O75208	COQ9	coenzyme Q9	Cytoplasm	other
Q9UQ03	CORO2B	coronin 2B	Plasma Membrane	other
O14548	COX7A2L	cytochrome c oxidase subunit 7A2 like	Cytoplasm	enzyme
P15954	COX7C	cytochrome c oxidase subunit 7C	Cytoplasm	enzyme
O75976	CPD	carboxypeptidase D	Extracellular Space	peptidase
P36551	CPOX	coproporphyrinogen oxidase	Cytoplasm	enzyme
Q9Y646	CPQ	carboxypeptidase Q	Extracellular Space	peptidase
P20023	CR2	complement C3d receptor 2	Plasma Membrane	transmembrane receptor
P29373	CRABP2	cellular retinoic acid binding protein 2	Cytoplasm	transporter
Q9BSW2	CRACR2A	calcium release activated channel regulator 2A	Cytoplasm	enzyme
Q96SW2	CRBN	cereblon	Cytoplasm	enzyme
O75629	CREG1	cellular repressor of E1A stimulated genes 1	Nucleus	transcription regulator
Q6UXH1	CRELD2	cysteine rich with EGF like domains 2	Other	other
Q8IUI8	CRLF3	cytokine receptor like factor 3	Cytoplasm	transcription regulator
Q9Y2S2	CRYL1	crystallin lambda 1	Cytoplasm	enzyme
O95825	CRYZL1	crystallin zeta like 1	Cytoplasm	enzyme
P07333	CSF1R	colony stimulating factor 1 receptor	Plasma Membrane	kinase
Q8N6G5	CSGALNACT2	chondroitin sulfate N-acetylgalactosaminyltransferase 2	Cytoplasm	enzyme
P48729	CSNK1A1	casein kinase 1 alpha 1	Cytoplasm	kinase
Q9HCP0	CSNK1G1	casein kinase 1 gamma 1	Cytoplasm	kinase
Q9Y6M4	CSNK1G3	casein kinase 1 gamma 3	Cytoplasm	kinase
Q13363	CTBP1	C-terminal binding protein 1	Nucleus	enzyme
O15194	CTDSPL	CTD small phosphatase like	Nucleus	other
Q96CG8	CTHRC1	collagen triple helix repeat containing 1	Extracellular Space	other
P14091	CTSE	cathepsin E	Cytoplasm	peptidase
P43235	CTSK	cathepsin K	Cytoplasm	peptidase
Q13620	CUL4B	cullin 4B	Nucleus	other
Q8WWM9	CYGB	cytoglobin	Cytoplasm	transporter
Q15438	CYTH1	cytohesin 1	Cytoplasm	other
P51398	DAP3	death associated protein 3	Cytoplasm	other
O15075	DCLK1	doublecortin like kinase 1	Plasma Membrane	kinase
O75935	DCTN3	dynactin subunit 3	Cytoplasm	other
Q9BTE1	DCTN5	dynactin subunit 5	Nucleus	other
Q9H773	DCTPP1	dCTP pyrophosphatase 1	Cytoplasm	enzyme
Q96GG9	DCUN1D1	defective in cullin neddylation 1 domain containing 1	Nucleus	other
Q5TDH0	DDI2	DNA damage inducible 1 homolog 2	Other	peptidase
P30046	DDT	D-dopachrome tautomerase	Cytoplasm	enzyme
Q9NVP1	DDX18	DEAD-box helicase 18	Nucleus	enzyme
Q9UMR2	DDX19B	DEAD-box helicase 19B	Nucleus	enzyme
P17844	DDX5	DEAD-box helicase 5	Nucleus	enzyme
P12838	DEFA4	defensin alpha 4	Extracellular Space	other
Q6NSW5	DENND10P1	DENND10 pseudogene 1	Other	other
Q9H6A0	DENND2D	DENN domain containing 2D	Cytoplasm	other
A2RUS2	DENND3	DENN domain containing 3	Cytoplasm	other
O75064	DENND4B	DENN domain containing 4B	Extracellular Space	other
Q5VZ89	DENND4C	DENN domain containing 4C	Cytoplasm	other
Q96PD7	DGAT2	diacylglycerol O-acyltransferase 2	Cytoplasm	enzyme
O75912	DGKI	diacylglycerol kinase iota	Cytoplasm	kinase
Q9BTZ2	DHRS4	dehydrogenase/reductase 4	Cytoplasm	enzyme
Q7L2E3	DHX30	DExH-box helicase 30	Nucleus	enzyme
Q9Y2H0	DLGAP4	DLG associated protein 4	Plasma Membrane	other
Q6E0U4	DMKN	dermokine	Extracellular Space	other
P25686	DNAJB2	DnaJ heat shock protein family (Hsp40) member B2	Nucleus	other
Q8IXB1	DNAJC10	DnaJ heat shock protein family (Hsp40) member C10	Cytoplasm	enzyme
Q8WXX5	DNAJC9	DnaJ heat shock protein family (Hsp40) member C9	Nucleus	other
Q05193	DNM1	dynamin 1	Cytoplasm	enzyme
Q9UQ16	DNM3	dynamin 3	Cytoplasm	enzyme
O43598	DNPH1	2'-deoxynucleoside 5'-phosphate N-hydrolase 1	Nucleus	enzyme
Q96BY6	DOCK10	dedicator of cytokinesis 10	Cytoplasm	other
O60496	DOK2	docking protein 2	Plasma Membrane	other
P16444	DPEP1	dipeptidase 1	Cytoplasm	peptidase
Q86TI2	DPP9	dipeptidyl peptidase 9	Cytoplasm	peptidase
Q96EV8	DTNBP1	dystrobrevin binding protein 1	Plasma Membrane	other
Q8TDB6	DTX3L	deltex E3 ubiquitin ligase 3L	Cytoplasm	enzyme
Q96FJ2	DYNLL2	dynein light chain LC8-type 2	Cytoplasm	other
P63172	DYNLT1	dynein light chain Tctex-type 1	Cytoplasm	other
Q19T08	ECSCR	endothelial cell surface expressed chemotaxis and apoptosis regulator	Other	other
Q6P2E9	EDC4	enhancer of mRNA decapping 4	Cytoplasm	other
O14602	EIF1AY	eukaryotic translation initiation factor 1A Y-linked	Other	translation regulator
O60739	EIF1B	eukaryotic translation initiation factor 1B	Cytoplasm	translation regulator
P49770	EIF2B2	eukaryotic translation initiation factor 2B subunit beta	Cytoplasm	translation regulator
Q7L2H7	EIF3M	eukaryotic translation initiation factor 3 subunit M	Cytoplasm	translation regulator
P38919	EIF4A3	eukaryotic translation initiation factor 4A3	Nucleus	enzyme
O60573	EIF4E2	eukaryotic translation initiation factor 4E family member 2	Cytoplasm	translation regulator
P78344	EIF4G2	eukaryotic translation initiation factor 4 gamma 2	Cytoplasm	translation regulator
Q53HC9	EIPR1	EARP complex and GARP complex interacting protein 1	Cytoplasm	other
O95163	ELP1	elongator acetyltransferase complex subunit 1	Cytoplasm	other
Q5UCC4	EMC10	ER membrane protein complex subunit 10	Cytoplasm	other
Q9ULC0	EMCN	endomucin	Extracellular Space	other
P54852	EMP3	epithelial membrane protein 3 (MAM blood group)	Plasma Membrane	other
Q8N8S7	ENAH	ENAH actin regulator	Plasma Membrane	other
Q9UHY7	ENOPH1	enolase-phosphatase 1	Cytoplasm	enzyme
O14638	ENPP3	ectonucleotide pyrophosphatase/phosphodiesterase 3	Plasma Membrane	enzyme
O43768	ENSA	endosulfine alpha	Cytoplasm	transporter
Q9H4G0	EPB41L1	erythrocyte membrane protein band 4.1 like 1	Plasma Membrane	other
P29320	EPHA3	EPH receptor A3	Plasma Membrane	kinase
Q6P179	ERAP2	endoplasmic reticulum aminopeptidase 2	Cytoplasm	peptidase
Q9UKR5	ERG28	ergosterol biosynthesis 28 homolog	Cytoplasm	other
Q9NVM1	EVA1B	eva-1 homolog B	Other	other
P22794	EVI2A	ecotropic viral integration site 2A	Plasma Membrane	transmembrane receptor
O60645	EXOC3	exocyst complex component 3	Plasma Membrane	transporter
Q17RC7	EXOC3L4	exocyst complex component 3 like 4	Other	other
O00471	EXOC5	exocyst complex component 5	Cytoplasm	other
Q8TAG9	EXOC6	exocyst complex component 6	Plasma Membrane	transporter
Q5RKV6	EXOSC6	exosome component 6	Nucleus	other
P00451	F8	coagulation factor VIII	Extracellular Space	other
Q6P587	FAHD1	fumarylacetoacetate hydrolase domain containing 1	Cytoplasm	enzyme
Q6P2I3	FAHD2B	fumarylacetoacetate hydrolase domain containing 2B	Cytoplasm	enzyme
Q8WW52	FAM151A	family with sequence similarity 151 member A	Extracellular Space	other
Q8NB25	FAM184A	family with sequence similarity 184 member A	Extracellular Space	other
O75063	FAM20B	FAM20B glycosaminoglycan xylosylkinase	Extracellular Space	enzyme
O94887	FARP2	FERM, ARH/RhoGEF and pleckstrin domain protein 2	Cytoplasm	other
Q9Y3I1	FBXO7	F-box protein 7	Cytoplasm	enzyme
P06734	FCER2	Fc epsilon receptor II	Plasma Membrane	transmembrane receptor
P31994	FCGR2B	Fc gamma receptor IIb	Plasma Membrane	transmembrane receptor
P39748	FEN1	flap structure-specific endonuclease 1	Nucleus	enzyme
P07332	FES	FES proto-oncogene, tyrosine kinase	Cytoplasm	kinase
O15552	FFAR2	free fatty acid receptor 2	Plasma Membrane	G-protein coupled receptor
Q6ZNL6	FGD5	FYVE, RhoGEF and PH domain containing 5	Cytoplasm	other
Q9NVK5	FGFR1OP2	FGFR1 oncogene partner 2	Cytoplasm	other
Q14314	FGL2	fibrinogen like 2	Extracellular Space	peptidase
Q5W0V3	FHIP2A	FHF complex subunit HOOK interacting protein 2A	Other	other
Q9Y613	FHOD1	formin homology 2 domain containing 1	Cytoplasm	other
O43427	FIBP	FGF1 intracellular binding protein	Nucleus	other
Q13451	FKBP5	FKBP prolyl isomerase 5	Nucleus	enzyme
O43155	FLRT2	fibronectin leucine rich transmembrane protein 2	Plasma Membrane	other
Q9UPI3	FLVCR2	FLVCR choline and putative heme transporter 2	Plasma Membrane	transporter
Q06828	FMOD	fibromodulin	Extracellular Space	other
Q06787	FMR1	fragile X messenger ribonucleoprotein 1	Cytoplasm	translation regulator
Q4ZHG4	FNDC1	fibronectin type III domain containing 1	Plasma Membrane	other
P49354	FNTA	farnesyltransferase, CAAX box, subunit alpha	Cytoplasm	enzyme
Q04609	FOLH1	folate hydrolase 1	Plasma Membrane	peptidase
Q96NE9	FRMD6	FERM domain containing 6	Cytoplasm	other
Q5SYB0	FRMPD1	FERM and PDZ domain containing 1	Cytoplasm	other
Q9C0B1	FTO	FTO alpha-ketoglutarate dependent dioxygenase	Nucleus	enzyme
P04066	FUCA1	alpha-L-fucosidase 1	Cytoplasm	enzyme
P51114	FXR1	FMR1 autosomal homolog 1	Cytoplasm	other
P10253	GAA	alpha glucosidase	Cytoplasm	enzyme
Q01415	GALK2	galactokinase 2	Cytoplasm	kinase
P34059	GALNS	galactosamine (N-acetyl)-6-sulfatase	Cytoplasm	enzyme
Q8N292	GAPT	GRB2 binding adaptor protein, transmembrane	Other	other
Q9NY12	GAR1	GAR1 ribonucleoprotein	Nucleus	other
Q14393	GAS6	growth arrest specific 6	Extracellular Space	growth factor
Q8NB37	GATD1	glutamine amidotransferase class 1 domain containing 1	Cytoplasm	other
P04062	GBA1	glucosylceramidase beta 1	Cytoplasm	enzyme
P32456	GBP2	guanylate binding protein 2	Cytoplasm	other
P30047	GCHFR	GTP cyclohydrolase I feedback regulator	Cytoplasm	other
Q8N9F7	GDPD1	glycerophosphodiester phosphodiesterase domain containing 1	Cytoplasm	enzyme
O94808	GFPT2	glutamine-fructose-6-phosphate transaminase 2	Cytoplasm	enzyme
Q9NWU2	GID8	GID complex subunit 8 homolog	Nucleus	other
Q8NHV1	GIMAP7	GTPase, IMAP family member 7	Cytoplasm	enzyme
Q8ND71	GIMAP8	GTPase, IMAP family member 8	Other	other
Q8WWB7	GLMP	glycosylated lysosomal membrane protein	Cytoplasm	transcription regulator
P17900	GM2A	ganglioside GM2 activator	Cytoplasm	enzyme
P60983	GMFB	glia maturation factor beta	Cytoplasm	growth factor
P36959	GMPR	guanosine monophosphate reductase	Cytoplasm	enzyme
Q03113	GNA12	G protein subunit alpha 12	Plasma Membrane	enzyme
P30679	GNA15	G protein subunit alpha 15	Plasma Membrane	enzyme
P09471	GNAO1	G protein subunit alpha o1	Plasma Membrane	enzyme
A0A804HLA8	GNG5B	G protein subunit gamma 5B	Other	other
Q9BVP2	GNL3	G protein nucleolar 3	Nucleus	other
Q8TDQ7	GNPDA2	glucosamine-6-phosphate deaminase 2	Cytoplasm	enzyme
Q08379	GOLGA2	golgin A2	Cytoplasm	other
Q13439	GOLGA4	golgin A4	Cytoplasm	other
Q14789	GOLGB1	golgin B1	Cytoplasm	other
Q9H4A6	GOLPH3	golgi phosphoprotein 3	Cytoplasm	other
Q9Y3E0	GOLT1B	golgi transport 1B	Cytoplasm	other
Q9H8Y8	GORASP2	golgi reassembly stacking protein 2	Cytoplasm	other
P40197	GP5	glycoprotein V platelet	Plasma Membrane	other
Q9NPR9	GPR108	G protein-coupled receptor 108	Plasma Membrane	G-protein coupled receptor
P0CG08	GPR89B	G protein-coupled receptor 89B	Other	other
Q6ZVF9	GPRIN3	GPRIN family member 3	Other	other
P24298	GPT	glutamic--pyruvic transaminase	Cytoplasm	enzyme
Q6IC98	GRAMD4	GRAM domain containing 4	Cytoplasm	other
Q4V328	GRIPAP1	GRIP1 associated protein 1	Plasma Membrane	other
P25098	GRK2	G protein-coupled receptor kinase 2	Cytoplasm	kinase
P34947	GRK5	G protein-coupled receptor kinase 5	Plasma Membrane	kinase
O60443	GSDME	gasdermin E	Plasma Membrane	transporter
P21266	GSTM3	glutathione S-transferase mu 3	Cytoplasm	enzyme
P46439	GSTM5	glutathione S-transferase mu 5	Cytoplasm	enzyme
O43708	GSTZ1	glutathione S-transferase zeta 1	Cytoplasm	enzyme
O00178	GTPBP1	GTP binding protein 1	Cytoplasm	enzyme
Q96NT3	GUCD1	guanylyl cyclase domain containing 1	Other	other
O15488	GYG2	glycogenin 2	Cytoplasm	enzyme
P10412	H1-4	H1.4 linker histone, cluster member	Nucleus	other
P0C0S5	H2AZ1	H2A.Z variant histone 1	Nucleus	other
Q5TEC6	H3-7	H3.7 histone (putative)	Nucleus	other
Q5VWC8	HACD4	3-hydroxyacyl-CoA dehydratase 4	Cytoplasm	enzyme
Q9UJ83	HACL1	2-hydroxyacyl-CoA lyase 1	Cytoplasm	enzyme
P10915	HAPLN1	hyaluronan and proteoglycan link protein 1	Extracellular Space	other
Q96S86	HAPLN3	hyaluronan and proteoglycan link protein 3	Extracellular Space	other
P02100	HBE1	hemoglobin subunit epsilon 1	Cytoplasm	other
Q6B0K9	HBM	hemoglobin subunit mu	Cytoplasm	other
Q9Y450	HBS1L	HBS1 like translational GTPase	Cytoplasm	translation regulator
Q8TDS4	HCAR2	hydroxycarboxylic acid receptor 2	Plasma Membrane	G-protein coupled receptor
P49019	HCAR3	hydroxycarboxylic acid receptor 3	Plasma Membrane	G-protein coupled receptor
Q9H0R4	HDHD2	haloacid dehalogenase like hydrolase domain containing 2	Cytoplasm	other
Q9ULT8	HECTD1	HECT domain E3 ubiquitin protein ligase 1	Other	enzyme
Q5T447	HECTD3	HECT domain E3 ubiquitin protein ligase 3	Cytoplasm	enzyme
Q9ULI3	HEG1	heart development protein with EGF like domains 1	Plasma Membrane	other
Q04756	HGFAC	HGF activator	Extracellular Space	peptidase
Q6FI13	HIST2H2AA3	Histone H2A type 2-A	Nucleus	Histone H2A
P28067	HLA-DMA	major histocompatibility complex, class II, DM alpha	Plasma Membrane	transmembrane receptor
P06340	HLA-DOA	major histocompatibility complex, class II, DO alpha	Plasma Membrane	transmembrane receptor
P13765	HLA-DOB	major histocompatibility complex, class II, DO beta	Plasma Membrane	transmembrane receptor
P13762	HLA-DRB4	major histocompatibility complex, class II, DR beta 4	Plasma Membrane	transmembrane receptor
Q30154	HLA-DRB5	major histocompatibility complex, class II, DR beta 5	Plasma Membrane	transmembrane receptor
P30511	HLA-F	major histocompatibility complex, class I, F	Plasma Membrane	transmembrane receptor
Q96RW7	HMCN1	hemicentin 1	Extracellular Space	other
Q8NDA2	HMCN2	hemicentin 2	Extracellular Space	other
P54868	HMGCS2	3-hydroxy-3-methylglutaryl-CoA synthase 2	Cytoplasm	enzyme
Q13151	HNRNPA0	heterogeneous nuclear ribonucleoprotein A0	Nucleus	other
Q99729	HNRNPAB	heterogeneous nuclear ribonucleoprotein A/B	Nucleus	enzyme
O43390	HNRNPR	heterogeneous nuclear ribonucleoprotein R	Nucleus	other
Q9NSC5	HOMER3	homer scaffold protein 3	Plasma Membrane	other
P37235	HPCAL1	hippocalcin like 1	Other	other
Q53T59	HS1BP3	HCLS1 binding protein 3	Other	other
Q9H2F3	HSD3B7	hydroxy-delta-5-steroid dehydrogenase, 3 beta- and steroid delta-isomerase 7	Cytoplasm	enzyme
Q3SXM5	HSDL1	hydroxysteroid dehydrogenase like 1	Cytoplasm	enzyme
P48723	HSPA13	heat shock protein family A (Hsp70) member 13	Cytoplasm	other
P0DMV9	HSPA1B	heat shock protein family A (Hsp70) member 1B	Cytoplasm	enzyme
P42858	HTT	huntingtin	Cytoplasm	transcription regulator
Q5T013	HYI	hydroxypyruvate isomerase (putative)	Other	enzyme
Q2TAA2	IAH1	isoamyl acetate hydrolyzing esterase 1 (putative)	Cytoplasm	other
Q14773	ICAM4	intercellular adhesion molecule 4 (Landsteiner-Wiener blood group)	Plasma Membrane	other
P80217	IFI35	interferon induced protein 35	Nucleus	other
P09914	IFIT1	interferon induced protein with tetratricopeptide repeats 1	Cytoplasm	other
O14879	IFIT3	interferon induced protein with tetratricopeptide repeats 3	Cytoplasm	other
Q9BW83	IFT27	intraflagellar transport 27	Extracellular Space	enzyme
P0DOX2	IGHA2	Immunoglobulin alpha-2 heavy chain	Extracellular Space	Immunoglobulin
P0DOX3	IGHD	Immunoglobulin delta heavy chain	Extracellular Space	Immunoglobulin
P0DOX5	IGHG1	Immunoglobulin gamma-1 heavy chain	Extracellular Space	Immunoglobulin
A0A0C4DH31	IGHV1-18	immunoglobulin heavy variable 1-18	Other	other
A0A0C4DH29	IGHV1-3	immunoglobulin heavy variable 1-3	Other	other
P01742	IGHV1-69	immunoglobulin heavy variable 1-69	Other	other
P0DP01	IGHV1-8	Immunoglobulin heavy variable 1-8	Extracellular Space	Immunoglobulin
A0A0C4DH43	IGHV2-70D	immunoglobulin heavy variable 2-70D	Other	other
A0A0B4J1V0	IGHV3-15	immunoglobulin heavy variable 3-15	Other	other
P01768	IGHV3-30	immunoglobulin heavy variable 3-30	Extracellular Space	other
A0A0C4DH35	IGHV3-35	immunoglobulin heavy variable 3-35 (non-functional)	Other	other
A0A0B4J1X8	IGHV3-43	immunoglobulin heavy variable 3-43	Other	other
P01763	IGHV3-48	immunoglobulin heavy variable 3-48	Other	other
A0A0A0MS15	IGHV3-49	immunoglobulin heavy variable 3-49	Other	other
P01767	IGHV3-53	immunoglobulin heavy variable 3-53	Other	other
A0A0J9YX35	IGHV3-64D	immunoglobulin heavy variable 3-64D	Other	other
P01780	IGHV3-7	immunoglobulin heavy variable 3-7	Extracellular Space	other
A0A0B4J1Y9	IGHV3-72	immunoglobulin heavy variable 3-72	Other	other
A0A0B4J1X5	IGHV3-74	immunoglobulin heavy variable 3-74	Other	other
P01782	IGHV3-9	Immunoglobulin heavy variable 3-9.	Extracellular Space	Immunoglobulin
A0A075B6R2	IGHV4-4	immunoglobulin heavy variable 4-4	Other	other
A0A0C4DH38	IGHV5-51	immunoglobulin heavy variable 5-51	Other	other
A0A0B4J1U7	IGHV6-1	immunoglobulin heavy variable 6-1	Other	other
P0DOX7	IGK	Immunoglobulin kappa light chain	Extracellular Space	Immunoglobulin
P01599	IGKV1-17	immunoglobulin kappa variable 1-17	Extracellular Space	other
A0A075B6S5	IGKV1-27	immunoglobulin kappa variable 1-27	Other	other
A0A0C4DH67	IGKV1-8	immunoglobulin kappa variable 1-8	Other	other
A0A0B4J2D9	IGKV1D-13	immunoglobulin kappa variable 1D-13	Other	other
P01593	IGKV1D-33	immunoglobulin kappa variable 1D-33	Extracellular Space	other
A0A087WSZ0	IGKV1D-8	immunoglobulin kappa variable 1D-8	Other	other
A0A087WW87	IGKV2-40	immunoglobulin kappa variable 2-40	Extracellular Space	other
A0A075B6R9	IGKV2D-24	immunoglobulin kappa variable 2D-24 (non-functional)	Other	other
A0A075B6H7	IGKV3-7	immunoglobulin kappa variable 3-7 (non-functional)	Other	other
A0A0C4DH25	IGKV3D-20	immunoglobulin kappa variable 3D-20	Extracellular Space	other
P06312	IGKV4-1	immunoglobulin kappa variable 4-1	Extracellular Space	other
A0A0C4DH24	IGKV6-21	immunoglobulin kappa variable 6-21 (non-functional)	Other	other
A0A0C4DH26	IGKV6D-41	immunoglobulin kappa variable 6D-41 (non-functional)	Other	other
P0DOX8	IGL1	Immunoglobulin lambda-1 light chain	Surface of pre-B cells	Immunoglobulin
P0DOY2	IGLC2	immunoglobulin lambda constant 2	Extracellular Space	other
A0M8Q6	IGLC7	immunoglobulin lambda constant 7	Extracellular Space	other
P15814	IGLL1	immunoglobulin lambda like polypeptide 1	Plasma Membrane	other
A0A0B4J1U3	IGLV1-36	immunoglobulin lambda variable 1-36	Other	other
P01703	IGLV1-40	immunoglobulin lambda variable 1-40	Other	other
P01701	IGLV1-51	immunoglobulin lambda variable 1-51	Extracellular Space	other
P01706	IGLV2-11	immunoglobulin lambda variable 2-11	Extracellular Space	other
A0A075B6J9	IGLV2-18	immunoglobulin lambda variable 2-18	Other	other
P01705	IGLV2-23	immunoglobulin lambda variable 2-23	Other	other
P01709	IGLV2-8	immunoglobulin lambda variable 2-8	Other	other
A0A075B6K4	IGLV3-10	immunoglobulin lambda variable 3-10	Other	other
A0A075B6I1	IGLV4-60	immunoglobulin lambda variable 4-60	Other	other
A0A075B6H9	IGLV4-69	immunoglobulin lambda variable 4-69	Other	other
A0A0A0MRZ9	IGLV5-52	immunoglobulin lambda variable 5-52	Other	other
P01721	IGLV6-57	immunoglobulin lambda variable 6-57	Extracellular Space	other
A0A075B6I9	IGLV7-46	immunoglobulin lambda variable 7-46	Other	other
A0A075B6I0	IGLV8-61	immunoglobulin lambda variable 8-61	Other	other
A0A0B4J1Y8	IGLV9-49	immunoglobulin lambda variable 9-49	Other	other
Q969P0	IGSF8	immunoglobulin superfamily member 8	Plasma Membrane	other
O14920	IKBKB	inhibitor of nuclear factor kappa B kinase subunit beta	Cytoplasm	kinase
Q9Y6K9	IKBKG	inhibitor of nuclear factor kappa B kinase regulatory subunit gamma	Nucleus	kinase
Q08334	IL10RB	interleukin 10 receptor subunit beta	Plasma Membrane	transmembrane receptor
Q14005	IL16	interleukin 16	Extracellular Space	cytokine
Q16891	IMMT	inner membrane mitochondrial protein	Cytoplasm	other
P20839	IMPDH1	inosine monophosphate dehydrogenase 1	Cytoplasm	enzyme
P55103	INHBC	inhibin subunit beta C	Extracellular Space	growth factor
P32019	INPP5B	inositol polyphosphate-5-phosphatase B	Plasma Membrane	phosphatase
O15357	INPPL1	inositol polyphosphate phosphatase like 1	Cytoplasm	phosphatase
P06213	INSR	insulin receptor	Plasma Membrane	kinase
Q8TEX9	IPO4	importin 4	Nucleus	transporter
Q96P70	IPO9	importin 9	Nucleus	other
Q8WZA9	IRGQ	immunity related GTPase Q	Cytoplasm	other
P05161	ISG15	ISG15 ubiquitin like modifier	Cytoplasm	other
O14498	ISLR	immunoglobulin superfamily containing leucine rich repeat	Extracellular Space	other
Q9NPH2	ISYNA1	inositol-3-phosphate synthase 1	Cytoplasm	enzyme
Q96J02	ITCH	itchy E3 ubiquitin protein ligase	Nucleus	enzyme
Q86UX2	ITIH5	inter-alpha-trypsin inhibitor heavy chain 5	Plasma Membrane	other
O60674	JAK2	Janus kinase 2	Cytoplasm	kinase
Q6NYC1	JMJD6	jumonji domain containing 6, arginine demethylase and lysine hydroxylase	Nucleus	enzyme
Q9UK76	JPT1	Jupiter microtubule associated homolog 1	Nucleus	other
O94819	KBTBD11	kelch repeat and BTB domain containing 11	Other	other
Q9P0J7	KCMF1	potassium channel modulatory factor 1	Extracellular Space	enzyme
Q4G0X4	KCTD21	potassium channel tetramerization domain containing 21	Other	other
P24390	KDELR1	KDEL endoplasmic reticulum protein retention receptor 1	Cytoplasm	transporter
P82909	KGD4	alpha-ketoglutarate dehydrogenase subunit 4	Cytoplasm	other
Q15053	KIAA0040	KIAA0040	Other	other
Q9H0B6	KLC2	kinesin light chain 2	Cytoplasm	other
O00505	KPNA3	karyopherin subunit alpha 3	Nucleus	transporter
Q04695	KRT17	keratin 17	Cytoplasm	other
P08727	KRT19	keratin 19	Cytoplasm	other
Q9C075	KRT23	keratin 23	Cytoplasm	other
Q7Z3Y9	KRT26	keratin 26	Cytoplasm	other
P12035	KRT3	keratin 3	Cytoplasm	other
P04259	KRT6B	keratin 6B	Cytoplasm	other
P08729	KRT7	keratin 7	Cytoplasm	other
Q3SY84	KRT71	keratin 71	Cytoplasm	other
O95678	KRT75	keratin 75	Cytoplasm	other
Q8N1N4	KRT78	keratin 78	Cytoplasm	other
P05787	KRT8	keratin 8	Cytoplasm	other
Q6KB66	KRT80	keratin 80	Cytoplasm	other
Q16719	KYNU	kynureninase	Cytoplasm	enzyme
Q96EM0	L3HYPDH	trans-L-3-hydroxyproline dehydratase	Other	enzyme
Q14657	LAGE3	L antigen family member 3	Nucleus	other
P24043	LAMA2	laminin subunit alpha 2	Extracellular Space	other
Q16787	LAMA3	laminin subunit alpha 3	Extracellular Space	other
Q9Y2Q5	LAMTOR2	late endosomal/lysosomal adaptor, MAPK and MTOR activator 2	Cytoplasm	other
Q13571	LAPTM5	lysosomal protein transmembrane 5	Plasma Membrane	other
O43561	LAT	linker for activation of T cells	Plasma Membrane	other
P06239	LCK	LCK proto-oncogene, Src family tyrosine kinase	Cytoplasm	kinase
Q3ZCW2	LGALSL	galectin like	Other	other
Q99538	LGMN	legumain	Cytoplasm	peptidase
Q9H008	LHPP	phospholysine phosphohistidine inorganic pyrophosphate phosphatase	Cytoplasm	phosphatase
O75023	LILRB5	leukocyte immunoglobulin like receptor B5	Plasma Membrane	transmembrane receptor
Q9NUP9	LIN7C	lin-7 homolog C, crumbs cell polarity complex component	Cytoplasm	other
P38571	LIPA	lipase A, lysosomal acid type	Cytoplasm	enzyme
A0A0B4J2D5	LOC102724023	glutamine amidotransferase class 1 domain containing 3B	Nucleus	other
Q92539	LPIN2	lipin 2	Nucleus	phosphatase
P50851	LRBA	LPS responsive beige-like anchor protein	Cytoplasm	other
Q9Y2L9	LRCH1	leucine rich repeats and calponin homology domain containing 1	Cytoplasm	other
Q96II8	LRCH3	leucine rich repeats and calponin homology domain containing 3	Cytoplasm	other
Q14392	LRRC32	leucine rich repeat containing 32	Plasma Membrane	other
Q8IWT6	LRRC8A	leucine rich repeat containing 8 VRAC subunit A	Plasma Membrane	ion channel
Q8TDW0	LRRC8C	leucine rich repeat containing 8 VRAC subunit C	Plasma Membrane	ion channel
Q5S007	LRRK2	leucine rich repeat kinase 2	Cytoplasm	kinase
O15116	LSM1	LSM1 homolog, mRNA degradation associated	Nucleus	other
Q86X29	LSR	lipolysis stimulated lipoprotein receptor	Nucleus	transcription regulator
Q14767	LTBP2	latent transforming growth factor beta binding protein 2	Extracellular Space	other
O95372	LYPLA2	lysophospholipase 2	Cytoplasm	enzyme
A8MSI8	LYRM9	LYR motif containing 9	Cytoplasm	other
Q9Y5Y7	LYVE1	lymphatic vessel endothelial hyaluronan receptor 1	Plasma Membrane	transmembrane receptor
Q9UNF1	MAGED2	MAGE family member D2	Plasma Membrane	other
Q7Z304	MAMDC2	MAM domain containing 2	Extracellular Space	other
P46821	MAP1B	microtubule associated protein 1B	Cytoplasm	other
Q66K74	MAP1S	microtubule associated protein 1S	Cytoplasm	enzyme
P36507	MAP2K2	mitogen-activated protein kinase kinase 2	Cytoplasm	kinase
P46734	MAP2K3	mitogen-activated protein kinase kinase 3	Cytoplasm	kinase
Q9NYL2	MAP3K20	mitogen-activated protein kinase kinase kinase 20	Cytoplasm	kinase
Q3KQU3	MAP7D1	MAP7 domain containing 1	Cytoplasm	other
P31152	MAPK4	mitogen-activated protein kinase 4	Cytoplasm	kinase
Q16644	MAPKAPK3	MAPK activated protein kinase 3	Nucleus	kinase
Q15555	MAPRE2	microtubule associated protein RP/EB family member 2	Cytoplasm	other
P10636	MAPT	microtubule associated protein tau	Plasma Membrane	other
Q9UEW3	MARCO	macrophage receptor with collagenous structure	Plasma Membrane	transmembrane receptor
P27448	MARK3	microtubule affinity regulating kinase 3	Cytoplasm	kinase
Q9BSK0	MARVELD1	MARVEL domain containing 1	Other	other
O00339	MATN2	matrilin 2	Extracellular Space	other
P49736	MCM2	minichromosome maintenance complex component 2	Nucleus	enzyme
Q9ULC4	MCTS1	MCTS1 re-initiation and release factor	Cytoplasm	translation regulator
Q9H1U4	MEGF9	multiple EGF like domains 9	Extracellular Space	other
A6NFX1	MFSD2B	MFSD2 lysolipid transporter B, sphingolipid	Plasma Membrane	transporter
Q5XKP0	MICOS13	mitochondrial contact site and cristae organizing system subunit 13	Cytoplasm	other
Q8N4C8	MINK1	misshapen like kinase 1	Cytoplasm	kinase
Q9UNW1	MINPP1	multiple inositol-polyphosphate phosphatase 1	Cytoplasm	phosphatase
Q9BVC4	MLST8	MTOR associated protein, LST8 homolog	Cytoplasm	other
Q9H8L6	MMRN2	multimerin 2	Extracellular Space	other
Q7L9L4	MOB1B	MOB kinase activator 1B	Cytoplasm	other
Q96BX8	MOB3A	MOB kinase activator 3A	Other	other
Q9Y3A3	MOB4	MOB family member 4, phocein	Cytoplasm	other
Q5T2T1	MPP7	MAGUK p55 scaffold protein 7	Plasma Membrane	other
Q6WCQ1	MPRIP	myosin phosphatase Rho interacting protein	Cytoplasm	other
Q9Y3B7	MRPL11	mitochondrial ribosomal protein L11	Other	other
Q9NYK5	MRPL39	mitochondrial ribosomal protein L39	Cytoplasm	other
Q9Y399	MRPS2	mitochondrial ribosomal protein S2	Cytoplasm	other
Q15800	MSMO1	methylsterol monooxygenase 1	Cytoplasm	enzyme
P49914	MTHFS	methenyltetrahydrofolate synthetase	Cytoplasm	enzyme
Q13496	MTM1	myotubularin 1	Cytoplasm	phosphatase
Q13613	MTMR1	myotubularin related protein 1	Cytoplasm	phosphatase
Q9C0I1	MTMR12	myotubularin related protein 12	Plasma Membrane	other
O43312	MTSS1	MTSS I-BAR domain containing 1	Cytoplasm	other
Q96EY5	MVB12A	multivesicular body subunit 12A	Cytoplasm	other
Q9H7P6	MVB12B	multivesicular body subunit 12B	Cytoplasm	other
P53602	MVD	mevalonate diphosphate decarboxylase	Cytoplasm	enzyme
P20591	MX1	MX dynamin like GTPase 1	Cytoplasm	enzyme
P20592	MX2	MX dynamin like GTPase 2	Nucleus	enzyme
Q99836	MYD88	MYD88 innate immune signal transduction adaptor	Plasma Membrane	other
O14950	MYL12B	myosin light chain 12B	Cytoplasm	other
P10916	MYL2	myosin light chain 2	Cytoplasm	other
Q92614	MYO18A	myosin XVIIIA	Cytoplasm	other
O43795	MYO1B	myosin IB	Cytoplasm	other
Q9Y4I1	MYO5A	myosin VA	Cytoplasm	enzyme
Q9UM54	MYO6	myosin VI	Cytoplasm	other
O95544	NADK	NAD kinase	Cytoplasm	enzyme
P17050	NAGA	alpha-N-acetylgalactosaminidase	Cytoplasm	enzyme
P54802	NAGLU	N-acetyl-alpha-glucosaminidase	Cytoplasm	enzyme
Q6IQ20	NAPEPLD	N-acyl phosphatidylethanolamine phospholipase D	Cytoplasm	enzyme
Q8N9F0	NAT8L	N-acetyltransferase 8 like	Cytoplasm	enzyme
Q6ZNJ1	NBEAL2	neurobeachin like 2	Cytoplasm	other
P16333	NCK1	NCK adaptor protein 1	Cytoplasm	kinase
O43639	NCK2	NCK adaptor protein 2	Cytoplasm	kinase
P62166	NCS1	neuronal calcium sensor 1	Plasma Membrane	other
Q9NXR1	NDE1	nudE neurodevelopment protein 1	Nucleus	other
O14561	NDUFAB1	NADH:ubiquinone oxidoreductase subunit AB1	Cytoplasm	enzyme
O95139	NDUFB6	NADH:ubiquinone oxidoreductase subunit B6	Cytoplasm	enzyme
O75380	NDUFS6	NADH:ubiquinone oxidoreductase subunit S6	Cytoplasm	enzyme
Q8NC96	NECAP1	NECAP endocytosis associated 1	Plasma Membrane	other
Q9NVZ3	NECAP2	NECAP endocytosis associated 2	Cytoplasm	other
Q15223	NECTIN1	nectin cell adhesion molecule 1	Plasma Membrane	other
Q9NQS3	NECTIN3	nectin cell adhesion molecule 3	Plasma Membrane	other
P46934	NEDD4	NEDD4 E3 ubiquitin protein ligase	Cytoplasm	enzyme
Q92859	NEO1	neogenin 1	Plasma Membrane	transmembrane receptor
P48681	NES	nestin	Extracellular Space	other
P21359	NF1	neurofibromin 1	Cytoplasm	other
Q00653	NFKB2	nuclear factor kappa B subunit 2	Nucleus	transcription regulator
Q15653	NFKBIB	NFKB inhibitor beta	Nucleus	transcription regulator
Q8N5V2	NGEF	neuronal guanine nucleotide exchange factor	Cytoplasm	other
Q15599	NHERF2	NHERF family PDZ scaffold protein 2	Plasma Membrane	transporter
Q9NX24	NHP2	NHP2 ribonucleoprotein	Nucleus	other
Q5HYW2	NHSL2	NHS like 2	Other	other
Q14112	NID2	nidogen 2	Extracellular Space	other
Q9NZG7	NINJ2	ninjurin 2	Plasma Membrane	other
Q9NPP4	NLRC4	NLR family CARD domain containing 4	Cytoplasm	other
Q13287	NMI	N-myc and STAT interactor	Cytoplasm	transcription regulator
O60551	NMT2	N-myristoyltransferase 2	Cytoplasm	enzyme
Q5JPE7	NOMO2	NODAL modulator 2	Cytoplasm	other
P29474	NOS3	nitric oxide synthase 3	Cytoplasm	enzyme
Q9UM47	NOTCH3	notch receptor 3	Plasma Membrane	transcription regulator
Q8TCD5	NT5C	5', 3'-nucleotidase, cytosolic	Cytoplasm	phosphatase
Q5TFE4	NT5DC1	5'-nucleotidase domain containing 1	Other	other
O95631	NTN1	netrin 1	Extracellular Space	growth factor
Q16620	NTRK2	neurotrophic receptor tyrosine kinase 2	Plasma Membrane	kinase
Q9Y5Y2	NUBP2	NUBP iron-sulfur cluster assembly factor 2, cytosolic	Nucleus	other
Q9H1E3	NUCKS1	nuclear casein kinase and cyclin dependent kinase substrate 1	Nucleus	transcription regulator
P49757	NUMB	NUMB endocytic adaptor protein	Plasma Membrane	other
Q7Z3B4	NUP54	nucleoporin 54	Nucleus	other
P29728	OAS2	2'-5'-oligoadenylate synthetase 2	Cytoplasm	enzyme
Q5SWX8	ODR4	odr-4 GPCR localization factor homolog	Other	other
O60502	OGA	O-GlcNAcase	Cytoplasm	enzyme
Q5TC84	OGFRL1	opioid growth factor receptor like 1	Other	other
Q68BL8	OLFML2B	olfactomedin like 2B	Extracellular Space	other
Q9NRN5	OLFML3	olfactomedin like 3	Extracellular Space	other
Q9BRQ5	ORAI3	ORAI calcium release-activated calcium modulator 3	Plasma Membrane	ion channel
Q8N138	ORMDL3	ORMDL sphingolipid biosynthesis regulator 3	Cytoplasm	other
Q9BXB5	OSBPL10	oxysterol binding protein like 10	Cytoplasm	transporter
Q9BPV8	P2RY13	purinergic receptor P2Y13	Plasma Membrane	G-protein coupled receptor
Q9BRP4	PAAF1	proteasomal ATPase associated factor 1	Cytoplasm	other
Q9UKS6	PACSIN3	protein kinase C and casein kinase substrate in neurons 3	Cytoplasm	other
Q15102	PAFAH1B3	platelet activating factor acetylhydrolase 1b catalytic subunit 3	Cytoplasm	enzyme
Q9NWQ8	PAG1	phosphoprotein membrane anchor with glycosphingolipid microdomains 1	Plasma Membrane	other
P19021	PAM	peptidylglycine alpha-amidating monooxygenase	Plasma Membrane	enzyme
Q53GL7	PARP10	poly(ADP-ribose) polymerase family member 10	Cytoplasm	enzyme
Q460N5	PARP14	poly(ADP-ribose) polymerase family member 14	Cytoplasm	enzyme
Q8IXQ6	PARP9	poly(ADP-ribose) polymerase family member 9	Nucleus	enzyme
P61457	PCBD1	pterin-4 alpha-carbinolamine dehydratase 1	Nucleus	transcription regulator
Q9HCL0	PCDH18	protocadherin 18	Extracellular Space	other
Q9UN70	PCDHGC3	protocadherin gamma subfamily C, 3	Plasma Membrane	other
Q96MG8	PCMTD1	protein-L-isoaspartate (D-aspartate) O-methyltransferase domain containing 1	Cytoplasm	enzyme
A6NKN8	PCP4L1	Purkinje cell protein 4 like 1	Other	other
Q9BQ51	PDCD1LG2	programmed cell death 1 ligand 2	Plasma Membrane	enzyme
Q53EL6	PDCD4	programmed cell death 4	Nucleus	other
O00408	PDE2A	phosphodiesterase 2A	Cytoplasm	enzyme
O76074	PDE5A	phosphodiesterase 5A	Cytoplasm	enzyme
Q53GG5	PDLIM3	PDZ and LIM domain 3	Cytoplasm	other
Q9NR12	PDLIM7	PDZ and LIM domain 7	Cytoplasm	other
Q86YL7	PDPN	podoplanin	Plasma Membrane	other
P50542	PEX5	peroxisomal biogenesis factor 5	Cytoplasm	other
Q6PCE3	PGM2L1	phosphoglucomutase 2 like 1	Cytoplasm	enzyme
O75167	PHACTR2	phosphatase and actin regulator 2	Other	other
P35232	PHB1	prohibitin 1	Nucleus	transcription regulator
Q9Y5J5	PHLDA3	pleckstrin homology like domain family A member 3	Plasma Membrane	other
Q8TCT1	PHOSPHO1	phosphoethanolamine/phosphocholine phosphatase 1	Extracellular Space	enzyme
Q8NEB9	PIK3C3	phosphatidylinositol 3-kinase catalytic subunit type 3	Cytoplasm	kinase
P27986	PIK3R1	phosphoinositide-3-kinase regulatory subunit 1	Cytoplasm	kinase
Q99570	PIK3R4	phosphoinositide-3-kinase regulatory subunit 4	Cytoplasm	kinase
Q9Y237	PIN4	peptidylprolyl cis/trans isomerase, NIMA-interacting 4	Nucleus	enzyme
Q8TBX8	PIP4K2C	phosphatidylinositol-5-phosphate 4-kinase type 2 gamma	Cytoplasm	kinase
O60331	PIP5K1C	phosphatidylinositol-4-phosphate 5-kinase type 1 gamma	Plasma Membrane	kinase
A2A3N6	PIPSL	PIP5K1A and PSMD4 like (pseudogene)	Other	other
O00625	PIR	pirin	Nucleus	transcription regulator
P48739	PITPNB	phosphatidylinositol transfer protein beta	Cytoplasm	transporter
Q86WI1	PKHD1L1	PKHD1 like 1	Extracellular Space	other
P30613	PKLR	pyruvate kinase L/R	Cytoplasm	kinase
Q16512	PKN1	protein kinase N1	Cytoplasm	kinase
Q16513	PKN2	protein kinase N2	Cytoplasm	kinase
P47712	PLA2G4A	phospholipase A2 group IVA	Cytoplasm	enzyme
Q13093	PLA2G7	phospholipase A2 group VII	Extracellular Space	enzyme
Q9Y263	PLAA	phospholipase A2 activating protein	Cytoplasm	other
Q8NHP8	PLBD2	phospholipase B domain containing 2	Extracellular Space	other
Q01970	PLCB3	phospholipase C beta 3	Cytoplasm	enzyme
Q4KWH8	PLCH1	phospholipase C eta 1	Cytoplasm	enzyme
Q13393	PLD1	phospholipase D1	Cytoplasm	enzyme
Q53GL0	PLEKHO1	pleckstrin homology domain containing O1	Plasma Membrane	other
Q9HBL7	PLGRKT	plasminogen receptor with a C-terminal lysine	Cytoplasm	other
Q9NRY6	PLSCR3	phospholipid scramblase 3	Plasma Membrane	enzyme
Q9UIW2	PLXNA1	plexin A1	Plasma Membrane	transmembrane receptor
O75051	PLXNA2	plexin A2	Plasma Membrane	transmembrane receptor
Q10713	PMPCA	peptidase, mitochondrial processing subunit alpha	Cytoplasm	peptidase
Q15126	PMVK	phosphomevalonate kinase	Cytoplasm	kinase
Q8NBL1	POGLUT1	protein O-glucosyltransferase 1	Extracellular Space	enzyme
P30876	POLR2B	RNA polymerase II subunit B	Nucleus	enzyme
P52434	POLR2H	RNA polymerase II, I and III subunit H	Nucleus	enzyme
Q86W92	PPFIBP1	PPFIA binding protein 1	Plasma Membrane	other
P30405	PPIF	peptidylprolyl isomerase F	Cytoplasm	enzyme
O43447	PPIH	peptidylprolyl isomerase H	Nucleus	enzyme
O43314	PPIP5K2	diphosphoinositol pentakisphosphate kinase 2	Cytoplasm	kinase
O75688	PPM1B	protein phosphatase, Mg2+/Mn2+ dependent 1B	Cytoplasm	phosphatase
P49593	PPM1F	protein phosphatase, Mg2+/Mn2+ dependent 1F	Cytoplasm	phosphatase
P36873	PPP1CC	protein phosphatase 1 catalytic subunit gamma	Nucleus	phosphatase
Q9BZL4	PPP1R12C	protein phosphatase 1 regulatory subunit 12C	Cytoplasm	phosphatase
Q6NYC8	PPP1R18	protein phosphatase 1 regulatory subunit 18	Other	other
P62714	PPP2CB	protein phosphatase 2 catalytic subunit beta	Cytoplasm	phosphatase
Q13362	PPP2R5C	protein phosphatase 2 regulatory subunit B'gamma	Nucleus	other
P16298	PPP3CB	protein phosphatase 3 catalytic subunit beta	Plasma Membrane	phosphatase
O75170	PPP6R2	protein phosphatase 6 regulatory subunit 2	Cytoplasm	other
Q9Y2Y8	PRG3	proteoglycan 3, pro eosinophil major basic protein 2	Extracellular Space	other
P22694	PRKACB	protein kinase cAMP-activated catalytic subunit beta	Cytoplasm	kinase
Q9UGJ0	PRKAG2	protein kinase AMP-activated non-catalytic subunit gamma 2	Cytoplasm	kinase
P31321	PRKAR1B	protein kinase cAMP-dependent type I regulatory subunit beta	Cytoplasm	kinase
Q13237	PRKG2	protein kinase cGMP-dependent 2	Cytoplasm	kinase
P11908	PRPS2	phosphoribosyl pyrophosphate synthetase 2	Cytoplasm	kinase
Q9Y520	PRRC2C	proline rich coiled-coil 2C	Cytoplasm	other
P07477	PRSS1	serine protease 1	Extracellular Space	peptidase
Q86TP1	PRUNE1	prune exopolyphosphatase 1	Nucleus	enzyme
Q8NDX1	PSD4	pleckstrin and Sec7 domain containing 4	Cytoplasm	other
P49768	PSEN1	presenilin 1	Plasma Membrane	peptidase
O75832	PSMD10	proteasome 26S subunit, non-ATPase 10	Cytoplasm	transcription regulator
Q92530	PSMF1	proteasome inhibitor subunit 1	Cytoplasm	other
Q9H939	PSTPIP2	proline-serine-threonine phosphatase interacting protein 2	Cytoplasm	other
Q9H7Z7	PTGES2	prostaglandin E synthase 2	Cytoplasm	transcription regulator
P20962	PTMS	parathymosin	Nucleus	other
Q05209	PTPN12	protein tyrosine phosphatase non-receptor type 12	Cytoplasm	phosphatase
P10586	PTPRF	protein tyrosine phosphatase receptor type F	Plasma Membrane	phosphatase
Q08623	PUDP	pseudouridine 5'-phosphatase	Cytoplasm	enzyme
P15151	PVR	PVR cell adhesion molecule	Plasma Membrane	other
Q7Z7A4	PXK	PX domain containing serine/threonine kinase like	Cytoplasm	kinase
Q9ULZ3	PYCARD	PYD and CARD domain containing	Cytoplasm	other
Q96C36	PYCR2	pyrroline-5-carboxylate reductase 2	Cytoplasm	enzyme
P09417	QDPR	quinoid dihydropteridine reductase	Cytoplasm	enzyme
Q5T6V5	QNG1	Q-nucleotide N-glycosylase 1	Other	other
Q15274	QPRT	quinolinate phosphoribosyltransferase	Cytoplasm	enzyme
Q6WKZ4	RAB11FIP1	RAB11 family interacting protein 1	Cytoplasm	other
Q9BXF6	RAB11FIP5	RAB11 family interacting protein 5	Cytoplasm	other
O14966	RAB29	RAB29, member RAS oncogene family	Plasma Membrane	enzyme
Q15771	RAB30	RAB30, member RAS oncogene family	Cytoplasm	enzyme
Q96AX2	RAB37	RAB37, member RAS oncogene family	Cytoplasm	enzyme
Q86YS6	RAB43	RAB43, member RAS oncogene family	Cytoplasm	enzyme
P20338	RAB4A	RAB4A, member RAS oncogene family	Cytoplasm	enzyme
P61018	RAB4B	RAB4B, member RAS oncogene family	Plasma Membrane	enzyme
Q53S08	RAB6D	RAB6D, member RAS oncogene family	Cytoplasm	other
Q15276	RABEP1	rabaptin, RAB GTPase binding effector protein 1	Cytoplasm	transporter
Q5R372	RABGAP1L	RAB GTPase activating protein 1 like	Cytoplasm	other
Q9UJ41	RABGEF1	RAB guanine nucleotide exchange factor 1	Cytoplasm	enzyme
Q5HYI8	RABL3	RAB, member of RAS oncogene family like 3	Other	other
P54725	RAD23A	RAD23 homolog A, nucleotide excision repair protein	Nucleus	other
Q92878	RAD50	RAD50 double strand break repair protein	Nucleus	enzyme
Q8TEU7	RAPGEF6	Rap guanine nucleotide exchange factor 6	Plasma Membrane	other
Q99969	RARRES2	retinoic acid receptor responder 2	Plasma Membrane	transmembrane receptor
Q7LDG7	RASGRP2	RAS guanyl releasing protein 2	Cytoplasm	other
Q5U651	RASIP1	Ras interacting protein 1	Cytoplasm	other
P50749	RASSF2	Ras association domain family member 2	Nucleus	kinase
Q8WWW0	RASSF5	Ras association domain family member 5	Plasma Membrane	other
Q6XE24	RBMS3	RNA binding motif single stranded interacting protein 3	Cytoplasm	other
Q96R05	RBP7	retinol binding protein 7	Cytoplasm	other
Q6JBY9	RCSD1	RCSD domain containing 1	Other	other
Q04206	RELA	RELA proto-oncogene, NF-kB subunit	Nucleus	transcription regulator
P78509	RELN	reelin	Extracellular Space	peptidase
Q8WZ73	RFFL	ring finger and FYVE like domain containing E3 ubiquitin protein ligase	Cytoplasm	enzyme
Q8N5W9	RFLNB	refilin B	Other	other
Q52LD8	RFTN2	raftlin family member 2	Other	other
O43665	RGS10	regulator of G protein signaling 10	Cytoplasm	enzyme
Q6NTF9	RHBDD2	rhomboid domain containing 2	Plasma Membrane	other
Q9HBH0	RHOF	ras homolog family member F, filopodia associated	Cytoplasm	enzyme
P17081	RHOQ	ras homolog family member Q	Plasma Membrane	enzyme
Q8IXI1	RHOT2	ras homolog family member T2	Cytoplasm	enzyme
Q9NPQ8	RIC8A	RIC8 guanine nucleotide exchange factor A	Cytoplasm	other
P52758	RIDA	reactive intermediate imine deaminase A homolog	Cytoplasm	enzyme
O95786	RIGI	RNA sensor RIG-I	Cytoplasm	enzyme
Q6NUQ1	RINT1	RAD50 interactor 1	Nucleus	other
Q13546	RIPK1	receptor interacting serine/threonine kinase 1	Plasma Membrane	kinase
Q6ZS17	RIPOR1	RHO family interacting cell polarization regulator 1	Cytoplasm	other
Q92963	RIT1	Ras like without CAAX 1	Plasma Membrane	enzyme
Q96DM3	RMC1	regulator of MON1-CCZ1	Cytoplasm	other
O00584	RNASET2	ribonuclease T2	Extracellular Space	enzyme
O43567	RNF13	ring finger protein 13	Cytoplasm	enzyme
Q9BXT8	RNF17	ring finger protein 17	Cytoplasm	other
P15927	RPA2	replication protein A2	Nucleus	other
Q96AT9	RPE	ribulose-5-phosphate-3-epimerase	Cytoplasm	enzyme
P49247	RPIA	ribose 5-phosphate isomerase A	Cytoplasm	enzyme
Q969Q0	RPL36AL	ribosomal protein L36a like	Cytoplasm	other
P62841	RPS15	ribosomal protein S15	Cytoplasm	other
P62857	RPS28	ribosomal protein S28	Cytoplasm	other
Q15418	RPS6KA1	ribosomal protein S6 kinase A1	Cytoplasm	kinase
O00442	RTCA	RNA 3'-terminal phosphate cyclase	Nucleus	enzyme
Q96T51	RUFY1	RUN and FYVE domain containing 1	Cytoplasm	other
P21453	S1PR1	sphingosine-1-phosphate receptor 1	Plasma Membrane	G-protein coupled receptor
O95136	S1PR2	sphingosine-1-phosphate receptor 2	Plasma Membrane	G-protein coupled receptor
Q14151	SAFB2	scaffold attachment factor B2	Cytoplasm	other
Q9NSI8	SAMSN1	SAM domain, SH3 domain and nuclear localization signals 1	Other	other
Q9Y6B6	SAR1B	secretion associated Ras related GTPase 1B	Cytoplasm	enzyme
Q9NP81	SARS2	seryl-tRNA synthetase 2, mitochondrial	Cytoplasm	enzyme
O94885	SASH1	SAM and SH3 domain containing 1	Extracellular Space	other
Q86WG5	SBF2	SET binding factor 2	Cytoplasm	other
Q12770	SCAP	SREBF chaperone	Cytoplasm	other
O00767	SCD	stearoyl-CoA desaturase	Cytoplasm	enzyme
Q86SK9	SCD5	stearoyl-CoA desaturase 5	Cytoplasm	enzyme
Q6UWF3	SCIMP	SLP adaptor and CSK interacting membrane protein	Plasma Membrane	other
Q9Y6U3	SCIN	scinderin	Cytoplasm	other
O75880	SCO1	synthesis of cytochrome C oxidase 1	Cytoplasm	other
Q14160	SCRIB	scribble planar cell polarity protein	Cytoplasm	other
Q0VDG4	SCRN3	secernin 3	Other	other
Q96KG9	SCYL1	SCY1 like pseudokinase 1	Cytoplasm	kinase
Q6P3W7	SCYL2	SCY1 like pseudokinase 2	Cytoplasm	other
P18827	SDC1	syndecan 1	Plasma Membrane	enzyme
P34741	SDC2	syndecan 2	Plasma Membrane	other
P31431	SDC4	syndecan 4	Plasma Membrane	other
Q9NRG7	SDR39U1	short chain dehydrogenase/reductase family 39U member 1	Nucleus	other
Q9BY50	SEC11C	SEC11 homolog C, signal peptidase complex subunit	Cytoplasm	peptidase
O76054	SEC14L2	SEC14 like lipid binding 2	Cytoplasm	transporter
Q9UDX3	SEC14L4	SEC14 like lipid binding 4	Other	other
Q8WWX9	SELENOM	selenoprotein M	Cytoplasm	other
P49903	SEPHS1	selenophosphate synthetase 1	Other	enzyme
Q8WYJ6	SEPTIN1	septin 1	Cytoplasm	enzyme
Q8NC51	SERBP1	SERPINE1 mRNA binding protein 1	Cytoplasm	translation regulator
Q13530	SERINC3	serine incorporator 3	Cytoplasm	transporter
P08185	SERPINA6	serpin family A member 6	Extracellular Space	other
P05543	SERPINA7	serpin family A member 7	Extracellular Space	transporter
P05121	SERPINE1	serpin family E member 1	Extracellular Space	other
Q86TU7	SETD3	SET domain containing 3, actin N3(tau)-histidine methyltransferase	Nucleus	enzyme
Q9UJC5	SH3BGRL2	SH3 domain binding glutamate rich protein like 2	Nucleus	other
Q9Y3L3	SH3BP1	SH3 domain binding protein 1	Plasma Membrane	other
P29353	SHC1	SHC adaptor protein 1	Cytoplasm	other
Q9NUL5	SHFL	shiftless antiviral inhibitor of ribosomal frameshifting	Other	other
Q9UHJ6	SHPK	sedoheptulokinase	Cytoplasm	kinase
A0MZ66	SHTN1	shootin 1	Plasma Membrane	other
Q96LC7	SIGLEC10	sialic acid binding Ig like lectin 10	Plasma Membrane	other
Q8IXJ6	SIRT2	sirtuin 2	Nucleus	transcription regulator
Q9Y3P8	SIT1	signaling threshold regulating transmembrane adaptor 1	Plasma Membrane	other
P36021	SLC16A2	solute carrier family 16 member 2	Plasma Membrane	transporter
Q9NRA2	SLC17A5	solute carrier family 17 member 5	Plasma Membrane	transporter
Q05940	SLC18A2	solute carrier family 18 member A2	Plasma Membrane	transporter
Q6NT16	SLC18B1	solute carrier family 18 member B1	Plasma Membrane	transporter
P43003	SLC1A3	solute carrier family 1 member 3	Plasma Membrane	transporter
P43007	SLC1A4	solute carrier family 1 member 4	Plasma Membrane	transporter
O75746	SLC25A12	solute carrier family 25 member 12	Cytoplasm	transporter
Q9UJS0	SLC25A13	solute carrier family 25 member 13	Cytoplasm	transporter
Q8NEW0	SLC30A7	solute carrier family 30 member 7	Cytoplasm	transporter
P78382	SLC35A1	solute carrier family 35 member A1	Cytoplasm	transporter
L0R6Q1	SLC35A4	solute carrier family 35 member A4	Cytoplasm	transporter
Q8TED4	SLC37A2	solute carrier family 37 member 2	Cytoplasm	transporter
Q15043	SLC39A14	solute carrier family 39 member 14	Plasma Membrane	transporter
Q13433	SLC39A6	solute carrier family 39 member 6	Plasma Membrane	transporter
Q96GZ6	SLC41A3	solute carrier family 41 member 3	Plasma Membrane	transporter
O75387	SLC43A1	solute carrier family 43 member 1	Plasma Membrane	transporter
Q7Z3Q1	SLC46A3	solute carrier family 46 member 3	Cytoplasm	transporter
Q9Y6M7	SLC4A7	solute carrier family 4 member 7	Plasma Membrane	transporter
P32418	SLC8A1	solute carrier family 8 member A1	Plasma Membrane	transporter
Q9UIG8	SLCO3A1	solute carrier organic anion transporter family member 3A1	Plasma Membrane	transporter
Q8IW52	SLITRK4	SLIT and NTRK like family member 4	Extracellular Space	other
Q8WU79	SMAP2	small ArfGAP2	Cytoplasm	other
Q8TAQ2	SMARCC2	SWI/SNF related BAF chromatin remodeling complex subunit C2	Nucleus	transcription regulator
B2RUZ4	SMIM1	small integral membrane protein 1 (Vel blood group)	Cytoplasm	other
O95295	SNAPIN	SNAP associated protein	Plasma Membrane	other
P09012	SNRPA	small nuclear ribonucleoprotein polypeptide A	Nucleus	other
P14678	SNRPB	small nuclear ribonucleoprotein polypeptides B and B1	Nucleus	other
P62304	SNRPE	small nuclear ribonucleoprotein polypeptide E	Nucleus	other
Q15036	SNX17	sorting nexin 17	Cytoplasm	transporter
O60493	SNX3	sorting nexin 3	Cytoplasm	transporter
O95219	SNX4	sorting nexin 4	Cytoplasm	transporter
Q9Y5X2	SNX8	sorting nexin 8	Cytoplasm	transporter
Q8N0X7	SPART	spartin	Cytoplasm	other
Q96JI7	SPG11	SPG11 vesicle trafficking associated, spatacsin	Cytoplasm	other
P09132	SRP19	signal recognition particle 19	Nucleus	other
P78539	SRPX	sushi repeat containing protein X-linked	Cytoplasm	other
Q92783	STAM	signal transducing adaptor molecule	Cytoplasm	other
O95772	STARD3NL	STARD3 N-terminal like	Cytoplasm	other
P52630	STAT2	signal transducer and activator of transcription 2	Nucleus	transcription regulator
P42226	STAT6	signal transducer and activator of transcription 6	Nucleus	transcription regulator
O95793	STAU1	staufen double-stranded RNA binding protein 1	Cytoplasm	transporter
Q15208	STK38	serine/threonine kinase 38	Nucleus	kinase
Q9UEW8	STK39	serine/threonine kinase 39	Nucleus	kinase
Q13043	STK4	serine/threonine kinase 4	Cytoplasm	kinase
Q5VSL9	STRIP1	striatin interacting protein 1	Nucleus	other
Q9UNE7	STUB1	STIP1 homology and U-box containing protein 1	Cytoplasm	enzyme
P0DMN0	SULT1A4	sulfotransferase family 1A member 4	Cytoplasm	enzyme
Q4LDE5	SVEP1	sushi, von Willebrand factor type A, EGF and pentraxin domain containing 1	Cytoplasm	other
O95425	SVIL	supervillin	Plasma Membrane	other
O43759	SYNGR1	synaptogyrin 1	Plasma Membrane	transporter
Q7L8C5	SYT13	synaptotagmin 13	Plasma Membrane	transporter
Q4VX76	SYTL3	synaptotagmin like 3	Cytoplasm	other
Q96C24	SYTL4	synaptotagmin like 4	Cytoplasm	transporter
Q9H2K8	TAOK3	TAO kinase 3	Cytoplasm	kinase
Q03519	TAP2	transporter 2, ATP binding cassette subfamily B member	Cytoplasm	transporter
Q9BXI6	TBC1D10A	TBC1 domain family member 10A	Plasma Membrane	other
Q9HA65	TBC1D17	TBC1 domain family member 17	Cytoplasm	other
Q9ULP9	TBC1D24	TBC1 domain family member 24	Cytoplasm	other
Q9UPU7	TBC1D2B	TBC1 domain family member 2B	Cytoplasm	other
O60343	TBC1D4	TBC1 domain family member 4	Cytoplasm	other
Q66K14	TBC1D9B	TBC1 domain family member 9B	Other	other
Q5QJ74	TBCEL	tubulin folding cofactor E like	Other	other
Q969E4	TCEAL3	transcription elongation factor A like 3	Other	other
Q7Z6L1	TECPR1	tectonin beta-propeller repeat containing 1	Cytoplasm	other
Q96BS2	TESC	tescalcin	Cytoplasm	other
P10646	TFPI	tissue factor pathway inhibitor	Extracellular Space	other
P37173	TGFBR2	transforming growth factor beta receptor 2	Plasma Membrane	kinase
Q8WY91	THAP4	THAP domain containing 4	Nucleus	transcription regulator
P62072	TIMM10	translocase of inner mitochondrial membrane 10	Cytoplasm	transporter
P35625	TIMP3	TIMP metallopeptidase inhibitor 3	Extracellular Space	other
O15455	TLR3	toll like receptor 3	Plasma Membrane	transmembrane receptor
Q9BZW5	TM6SF1	transmembrane 6 superfamily member 1	Plasma Membrane	other
Q8IU68	TMC8	transmembrane channel like 8	Cytoplasm	other
Q96A25	TMEM106A	transmembrane protein 106A	Cytoplasm	other
Q5BJH2	TMEM128	transmembrane protein 128	Other	other
Q9BVK8	TMEM147	transmembrane protein 147	Cytoplasm	other
Q9P0S9	TMEM14C	transmembrane protein 14C	Cytoplasm	other
Q5U3C3	TMEM164	transmembrane protein 164	Other	other
Q9BSA9	TMEM175	transmembrane protein 175	Cytoplasm	ion channel
Q7Z7N9	TMEM179B	transmembrane protein 179B	Nucleus	other
Q9H0R3	TMEM222	transmembrane protein 222	Plasma Membrane	other
Q9BXS4	TMEM59	transmembrane protein 59	Plasma Membrane	peptidase
Q5T3F8	TMEM63B	transmembrane protein 63B	Plasma Membrane	ion channel
Q5HYA8	TMEM67	transmembrane protein 67	Plasma Membrane	other
Q96MH6	TMEM68	transmembrane protein 68	Cytoplasm	enzyme
Q12767	TMEM94	transmembrane protein 94	Extracellular Space	transporter
Q9NZR1	TMOD2	tropomodulin 2	Cytoplasm	other
P42166	TMPO	thymopoietin	Nucleus	other
Q96RJ3	TNFRSF13C	TNF receptor superfamily member 13C	Plasma Membrane	transmembrane receptor
Q92956	TNFRSF14	TNF receptor superfamily member 14	Plasma Membrane	transmembrane receptor
O43557	TNFSF14	TNF superfamily member 14	Extracellular Space	cytokine
P48788	TNNI2	troponin I2, fast skeletal type	Cytoplasm	enzyme
O14787	TNPO2	transportin 2	Nucleus	transporter
Q9Y5L0	TNPO3	transportin 3	Cytoplasm	other
Q63HR2	TNS2	tensin 2	Plasma Membrane	enzyme
Q68CZ2	TNS3	tensin 3	Plasma Membrane	phosphatase
Q6ZVM7	TOM1L2	target of myb1 like 2 membrane trafficking protein	Cytoplasm	transporter
Q9NS69	TOMM22	translocase of outer mitochondrial membrane 22	Cytoplasm	transporter
Q9NXH8	TOR4A	torsin family 4 member A	Other	other
Q53FA7	TP53I3	tumor protein p53 inducible protein 3	Cytoplasm	enzyme
Q13641	TPBG	trophoblast glycoprotein	Plasma Membrane	other
Q9ULQ1	TPCN1	two pore segment channel 1	Plasma Membrane	ion channel
P07951	TPM2	tropomyosin 2	Extracellular Space	other
O94811	TPPP	tubulin polymerization promoting protein	Cytoplasm	enzyme
P0DTU3	TRA	T cell receptor alpha locus	Plasma Membrane	transmembrane receptor
Q15629	TRAM1	translocation associated membrane protein 1	Cytoplasm	other
Q7Z392	TRAPPC11	trafficking protein particle complex subunit 11	Cytoplasm	other
Q8WVT3	TRAPPC12	trafficking protein particle complex subunit 12	Nucleus	other
Q9UL33	TRAPPC2L	trafficking protein particle complex subunit 2L	Cytoplasm	other
Q9Y296	TRAPPC4	trafficking protein particle complex subunit 4	Cytoplasm	other
Q86SZ2	TRAPPC6B	trafficking protein particle complex subunit 6B	Cytoplasm	other
P0DTU4	TRB	T cell receptor beta locus	Plasma Membrane	transmembrane receptor
Q9BRZ2	TRIM56	tripartite motif containing 56	Cytoplasm	enzyme
Q629K1	TRIQK	triple QxxK/R motif containing	Cytoplasm	other
Q9Y3Q8	TSC22D4	TSC22 domain family member 4	Nucleus	transcription regulator
Q8WUA8	TSKU	tsukushi, small leucine rich proteoglycan	Extracellular Space	other
Q99598	TSNAX	translin associated factor X	Nucleus	other
A1L157	TSPAN11	tetraspanin 11	Other	other
Q12999	TSPAN31	tetraspanin 31	Plasma Membrane	other
Q96QS1	TSPAN32	tetraspanin 32	Plasma Membrane	other
Q86UF1	TSPAN33	tetraspanin 33	Plasma Membrane	other
O14817	TSPAN4	tetraspanin 4	Plasma Membrane	other
O43657	TSPAN6	tetraspanin 6	Plasma Membrane	other
Q9C0H2	TTYH3	tweety family member 3	Plasma Membrane	ion channel
Q71U36	TUBA1A	tubulin alpha 1a	Cytoplasm	other
Q9NY65	TUBA8	tubulin alpha 8	Cytoplasm	other
A6NHL2	TUBAL3	tubulin alpha like 3	Other	enzyme
P04350	TUBB4A	tubulin beta 4A class IVa	Cytoplasm	other
Q96CW5	TUBGCP3	tubulin gamma complex component 3	Cytoplasm	other
Q96ET8	TVP23C	trans-golgi network vesicle protein 23 homolog C	Other	other
O43396	TXNL1	thioredoxin like 1	Cytoplasm	enzyme
Q8TBC4	UBA3	ubiquitin like modifier activating enzyme 3	Cytoplasm	enzyme
Q9GZZ9	UBA5	ubiquitin like modifier activating enzyme 5	Cytoplasm	enzyme
P41226	UBA7	ubiquitin like modifier activating enzyme 7	Cytoplasm	enzyme
P61077	UBE2D3	ubiquitin conjugating enzyme E2 D3	Cytoplasm	enzyme
Q9Y385	UBE2J1	ubiquitin conjugating enzyme E2 J1	Cytoplasm	enzyme
P61086	UBE2K	ubiquitin conjugating enzyme E2 K	Cytoplasm	transcription regulator
P68036	UBE2L3	ubiquitin conjugating enzyme E2 L3	Nucleus	enzyme
Q9C0C9	UBE2O	ubiquitin conjugating enzyme E2 O	Nucleus	enzyme
O14562	UBFD1	ubiquitin family domain containing 1	Other	other
O95164	UBL3	ubiquitin like 3	Cytoplasm	other
Q9BZL1	UBL5	ubiquitin like 5	Cytoplasm	other
Q8WVY7	UBLCP1	ubiquitin like domain containing CTD phosphatase 1	Nucleus	phosphatase
Q9UHD9	UBQLN2	ubiquilin 2	Nucleus	other
Q8IWV7	UBR1	ubiquitin protein ligase E3 component n-recognin 1	Cytoplasm	enzyme
Q9HAC8	UBTD1	ubiquitin domain containing 1	Other	other
Q8WUN7	UBTD2	ubiquitin domain containing 2	Other	other
Q8IX04	UEVLD	UEV and lactate/malate dehyrogenase domains	Cytoplasm	enzyme
Q92890	UFD1	ubiquitin recognition factor in ER associated degradation 1	Cytoplasm	peptidase
Q9H3U1	UNC45A	unc-45 myosin chaperone A	Plasma Membrane	other
Q9UDW1	UQCR10	ubiquinol-cytochrome c reductase, complex III subunit X	Cytoplasm	enzyme
Q13107	USP4	ubiquitin specific peptidase 4	Nucleus	peptidase
Q96K76	USP47	ubiquitin specific peptidase 47	Other	peptidase
O95183	VAMP5	vesicle associated membrane protein 5	Plasma Membrane	transporter
Q96JH7	VCPIP1	valosin containing protein interacting protein 1	Cytoplasm	peptidase
Q96RL7	VPS13A	vacuolar protein sorting 13 homolog A	Cytoplasm	transporter
Q9BRG1	VPS25	vacuolar protein sorting 25 homolog	Cytoplasm	other
Q4G0F5	VPS26B	VPS26 retromer complex component B	Cytoplasm	transporter
O14972	VPS26C	VPS26 endosomal protein sorting factor C	Nucleus	other
Q96JC1	VPS39	VPS39 subunit of HOPS complex	Cytoplasm	transporter
P49754	VPS41	VPS41 subunit of HOPS complex	Cytoplasm	transporter
Q96JG6	VPS50	VPS50 subunit of EARP/GARPII complex	Cytoplasm	other
Q9UID3	VPS51	VPS51 subunit of GARP complex	Cytoplasm	other
Q8N1B4	VPS52	VPS52 subunit of GARP complex	Cytoplasm	other
Q5VIR6	VPS53	VPS53 subunit of GARP complex	Cytoplasm	other
Q9Y279	VSIG4	V-set and immunoglobulin domain containing 4	Plasma Membrane	other
P62760	VSNL1	visinin like 1	Cytoplasm	other
Q96AJ9	VTI1A	vesicle transport through interaction with t-SNAREs 1A	Cytoplasm	other
Q6PCB0	VWA1	von Willebrand factor A domain containing 1	Extracellular Space	other
O00534	VWA5A	von Willebrand factor A domain containing 5A	Nucleus	other
Q641Q2	WASHC2A	WASH complex subunit 2A	Nucleus	other
O00401	WASL	WASP like actin nucleation promoting factor	Cytoplasm	other
Q6ZS81	WDFY4	WDFY family member 4	Other	other
Q9BZH6	WDR11	WD repeat domain 11	Cytoplasm	other
Q9H7D7	WDR26	WD repeat domain 26	Cytoplasm	other
Q9Y2I8	WDR37	WD repeat domain 37	Other	other
Q8TAF3	WDR48	WD repeat domain 48	Cytoplasm	other
Q562E7	WDR81	WD repeat domain 81	Plasma Membrane	other
P51811	XK	X-linked Kx blood group antigen, Kell and VPS13A binding protein	Plasma Membrane	other
Q9NQW7	XPNPEP1	X-prolyl aminopeptidase 1	Cytoplasm	peptidase
P16989	YBX3	Y-box binding protein 3	Nucleus	transcription regulator
O95070	YIF1A	Yip1 interacting factor homolog A, membrane trafficking protein	Cytoplasm	other
Q7Z739	YTHDF3	YTH N6-methyladenosine RNA binding protein F3	Cytoplasm	other
Q8WU90	ZC3H15	zinc finger CCCH-type containing 15	Cytoplasm	translation regulator
Q96K21	ZFYVE19	zinc finger FYVE-type containing 19	Cytoplasm	other
Q5T619	ZNF648	zinc finger protein 648	Other	other
Q9Y5V0	ZNF706	zinc finger protein 706	Other	other
O43264	ZW10	zw10 kinetochore protein	Nucleus	other

## Sheet: Supplementary file 4
Supplementary file 4: Significantly modulated proteins in melanoma sEVs
Accession	Gene symbol	Description			Coverage [%]	# Peptides	# Unique Peptides	Log 2(FC)	P-value
P04234	CD3D	T-cell surface glycoprotein CD3 delta chain OS=Homo sapiens OX=9606 GN=CD3D PE=1 SV=1			27	5	5	2.78617	0.042462
P04440	HLA-DPB1	HLA class II histocompatibility antigen, DP beta 1 chain OS=Homo sapiens OX=9606 GN=HLA-DPB1 PE=1 SV=1			9	2	2	2.00451	0.0155895
P79483	HLA-DRB3	HLA class II histocompatibility antigen, DR beta 3 chain OS=Homo sapiens OX=9606 GN=HLA-DRB3 PE=1 SV=1			25	6	3	1.91655	0.0216093
Q13263	TRIM28	Transcription intermediary factor 1-beta OS=Homo sapiens OX=9606 GN=TRIM28 PE=1 SV=5			10	5	5	1.91487	0.023224
O15438	ABCC3	ATP-binding cassette sub-family C member 3 OS=Homo sapiens OX=9606 GN=ABCC3 PE=1 SV=3			3	3	3	1.81159	0.0187607
Q00839	HNRNPU	Heterogeneous nuclear ribonucleoprotein U OS=Homo sapiens OX=9606 GN=HNRNPU PE=1 SV=6			19	10	10	1.74477	0.04213
P06748	NPM1	Nucleophosmin OS=Homo sapiens OX=9606 GN=NPM1 PE=1 SV=2			36	9	9	1.62785	0.0180369
Q01105	SET	Protein SET OS=Homo sapiens OX=9606 GN=SET PE=1 SV=3			25	6	6	1.55672	0.0263359
Q9NUV9	GIMAP4	GTPase IMAP family member 4 OS=Homo sapiens OX=9606 GN=GIMAP4 PE=1 SV=1			25	7	7	1.5403	0.00378818
P40306	PSMB10	Proteasome subunit beta type-10 OS=Homo sapiens OX=9606 GN=PSMB10 PE=1 SV=1			15	3	3	1.52903	0.0236007
P27986	PIK3R1	Phosphatidylinositol 3-kinase regulatory subunit alpha OS=Homo sapiens OX=9606 GN=PIK3R1 PE=1 SV=2			9	4	4	1.50264	0.0154666
P28065	PSMB9	Proteasome subunit beta type-9 OS=Homo sapiens OX=9606 GN=PSMB9 PE=1 SV=2			14	2	2	1.47736	0.0329997
P24821	TNC	Tenascin OS=Homo sapiens OX=9606 GN=TNC PE=1 SV=3			24	36	36	1.41848	0.0430734
P49795	RGS19	Regulator of G-protein signaling 19 OS=Homo sapiens OX=9606 GN=RGS19 PE=1 SV=1			34	5	5	1.39198	0.0418214
P09471	GNAO1	Guanine nucleotide-binding protein G(o) subunit alpha OS=Homo sapiens OX=9606 GN=GNAO1 PE=1 SV=4			25	8	6	1.36669	0.00360634
O60674	JAK2	Tyrosine-protein kinase JAK2 OS=Homo sapiens OX=9606 GN=JAK2 PE=1 SV=2			6	5	5	1.24072	0.041897
P28907	CD38	ADP-ribosyl cyclase/cyclic ADP-ribose hydrolase 1 OS=Homo sapiens OX=9606 GN=CD38 PE=1 SV=2			10	3	3	1.22924	0.0190306
P15260	IFNGR1	Interferon gamma receptor 1 OS=Homo sapiens OX=9606 GN=IFNGR1 PE=1 SV=1			2	1	1	1.18394	0.00361074
P09467	FBP1	Fructose-1,6-bisphosphatase 1 OS=Homo sapiens OX=9606 GN=FBP1 PE=1 SV=5			19	5	5	1.17818	0.00260651
P25098	GRK2	Beta-adrenergic receptor kinase 1 OS=Homo sapiens OX=9606 GN=GRK2 PE=1 SV=2			6	3	3	1.14618	0.0403748
Q5TFE4	NT5DC1	5'-nucleotidase domain-containing protein 1 OS=Homo sapiens OX=9606 GN=NT5DC1 PE=1 SV=1			5	2	2	1.13254	0.0104649
O00182	LGALS9	Galectin-9 OS=Homo sapiens OX=9606 GN=LGALS9 PE=1 SV=2			15	4	4	1.10279	0.0294957
P98160	HSPG2	Basement membrane-specific heparan sulfate proteoglycan core protein OS=Homo sapiens OX=9606 GN=HSPG2 PE=1 SV=4			29	89	89	1.10259	0.0421033
Q9Y2L5	TRAPPC8	Trafficking protein particle complex subunit 8 OS=Homo sapiens OX=9606 GN=TRAPPC8 PE=1 SV=2			5	6	6	1.09279	0.0134177
P60866	RPS20	Small ribosomal subunit protein uS10 OS=Homo sapiens OX=9606 GN=RPS20 PE=1 SV=1			44	4	4	1.08162	0.017841
O60739	EIF1B	Eukaryotic translation initiation factor 1b OS=Homo sapiens OX=9606 GN=EIF1B PE=1 SV=2			27	2	2	1.05283	0.0300058
P38919	EIF4A3	Eukaryotic initiation factor 4A-III OS=Homo sapiens OX=9606 GN=EIF4A3 PE=1 SV=4			28	8	6	1.03892	0.0490775
P32455	GBP1	Guanylate-binding protein 1 OS=Homo sapiens OX=9606 GN=GBP1 PE=1 SV=2			13	7	5	0.996204	0.0107704
P61956	SUMO2	Small ubiquitin-related modifier 2 OS=Homo sapiens OX=9606 GN=SUMO2 PE=1 SV=3			23	2	2	0.991004	0.00724421
Q6VY07	PACS1	Phosphofurin acidic cluster sorting protein 1 OS=Homo sapiens OX=9606 GN=PACS1 PE=1 SV=2			8	6	6	0.969398	0.0291877
P09429	HMGB1	High mobility group protein B1 OS=Homo sapiens OX=9606 GN=HMGB1 PE=1 SV=3			21	5	5	0.899858	0.0425343
O15230	LAMA5	Laminin subunit alpha-5 OS=Homo sapiens OX=9606 GN=LAMA5 PE=1 SV=8			4	11	11	0.855421	0.00745035
P28838	LAP3	Cytosol aminopeptidase OS=Homo sapiens OX=9606 GN=LAP3 PE=1 SV=3			30	13	13	0.807055	0.0354816
Q9NPH2	ISYNA1	Inositol-3-phosphate synthase 1 OS=Homo sapiens OX=9606 GN=ISYNA1 PE=1 SV=1			4	3	3	0.756973	0.0346806
P25789	PSMA4	Proteasome subunit alpha type-4 OS=Homo sapiens OX=9606 GN=PSMA4 PE=1 SV=1			39	9	9	0.747176	0.0365482
Q9Y5Z4	HEBP2	Heme-binding protein 2 OS=Homo sapiens OX=9606 GN=HEBP2 PE=1 SV=1			46	8	8	0.738762	0.0293437
O14737	PDCD5	Programmed cell death protein 5 OS=Homo sapiens OX=9606 GN=PDCD5 PE=1 SV=3			30	3	3	0.690113	0.0220067
P35080	PFN2	Profilin-2 OS=Homo sapiens OX=9606 GN=PFN2 PE=1 SV=3			26	3	3	0.677041	0.00336109
P05413	FABP3	Fatty acid-binding protein, heart OS=Homo sapiens OX=9606 GN=FABP3 PE=1 SV=4			30	5	5	0.675028	0.0411803
Q9BRG1	VPS25	Vacuolar protein-sorting-associated protein 25 OS=Homo sapiens OX=9606 GN=VPS25 PE=1 SV=1			19	3	3	0.670601	0.00685938
Q13884	SNTB1	Beta-1-syntrophin OS=Homo sapiens OX=9606 GN=SNTB1 PE=1 SV=3			9	5	4	0.668084	0.0057847
Q9UPI3	FLVCR2	Heme transporter FLVCR2 OS=Homo sapiens OX=9606 GN=FLVCR2 PE=1 SV=1			2	1	1	0.66578	0.00667004
Q7Z739	YTHDF3	YTH domain-containing family protein 3 OS=Homo sapiens OX=9606 GN=YTHDF3 PE=1 SV=1			2	1	1	0.664037	0.0382879
O75569	PRKRA	Interferon-inducible double-stranded RNA-dependent protein kinase activator A OS=Homo sapiens OX=9606 GN=PRKRA PE=1 SV=1			9	2	2	0.650839	0.0360813
O43768	ENSA	Alpha-endosulfine OS=Homo sapiens OX=9606 GN=ENSA PE=1 SV=1			29	3	3	0.641249	0.0251602
P29536	LMOD1	Leiomodin-1 OS=Homo sapiens OX=9606 GN=LMOD1 PE=1 SV=3			11	6	6	0.627004	0.0452631
P49720	PSMB3	Proteasome subunit beta type-3 OS=Homo sapiens OX=9606 GN=PSMB3 PE=1 SV=2			39	6	6	0.554115	0.0408677
P04406	GAPDH	Glyceraldehyde-3-phosphate dehydrogenase OS=Homo sapiens OX=9606 GN=GAPDH PE=1 SV=3			60	16	16	0.518857	0.038879
O75083	WDR1	WD repeat-containing protein 1 OS=Homo sapiens OX=9606 GN=WDR1 PE=1 SV=4			33	17	17	0.517998	0.0363254
O15511	ARPC5	Actin-related protein 2/3 complex subunit 5 OS=Homo sapiens OX=9606 GN=ARPC5 PE=1 SV=3			57	8	8	0.508267	0.0475725
O60884	DNAJA2	DnaJ homolog subfamily A member 2 OS=Homo sapiens OX=9606 GN=DNAJA2 PE=1 SV=1			28	9	9	0.508124	0.0467369
O75874	IDH1	Isocitrate dehydrogenase [NADP] cytoplasmic OS=Homo sapiens OX=9606 GN=IDH1 PE=1 SV=2			47	18	17	0.501476	0.0179025
Q99471	PFDN5	Prefoldin subunit 5 OS=Homo sapiens OX=9606 GN=PFDN5 PE=1 SV=2			27	3	3	0.488594	0.0191222
P11217	PYGM	Glycogen phosphorylase, muscle form OS=Homo sapiens OX=9606 GN=PYGM PE=1 SV=6			40	28	21	0.48031	0.0405842
O00214	LGALS8	Galectin-8 OS=Homo sapiens OX=9606 GN=LGALS8 PE=1 SV=4			6	2	2	0.480007	0.0293628
Q9NQR4	NIT2	Omega-amidase NIT2 OS=Homo sapiens OX=9606 GN=NIT2 PE=1 SV=1			45	10	10	0.446353	0.0272781
Q93034	CUL5	Cullin-5 OS=Homo sapiens OX=9606 GN=CUL5 PE=1 SV=4			13	10	10	0.380706	0.0271807
P06744	GPI	Glucose-6-phosphate isomerase OS=Homo sapiens OX=9606 GN=GPI PE=1 SV=4			45	19	18	0.380194	0.0387584
P30419	NMT1	Glycylpeptide N-tetradecanoyltransferase 1 OS=Homo sapiens OX=9606 GN=NMT1 PE=1 SV=2			8	3	2	0.366391	0.0461275
P04075	ALDOA	Fructose-bisphosphate aldolase A OS=Homo sapiens OX=9606 GN=ALDOA PE=1 SV=2			64	22	17	0.351086	0.0449086
Q99747	NAPG	Gamma-soluble NSF attachment protein OS=Homo sapiens OX=9606 GN=NAPG PE=1 SV=1			32	9	9	0.346798	0.0493497
P53990	IST1	IST1 homolog OS=Homo sapiens OX=9606 GN=IST1 PE=1 SV=1			20	7	7	0.34347	0.0288166
Q9NS86	LANCL2	LanC-like protein 2 OS=Homo sapiens OX=9606 GN=LANCL2 PE=1 SV=1			8	3	3	-0.353259	0.0214637
Q14554	PDIA5	Protein disulfide-isomerase A5 OS=Homo sapiens OX=9606 GN=PDIA5 PE=1 SV=1			15	8	8	-0.405879	0.00369482
P27824	CANX	Calnexin OS=Homo sapiens OX=9606 GN=CANX PE=1 SV=2			34	25	25	-0.502344	0.046182
P49257	LMAN1	Protein ERGIC-53 OS=Homo sapiens OX=9606 GN=LMAN1 PE=1 SV=2			20	9	9	-0.522206	0.0463004
Q8N5K1	CISD2	CDGSH iron-sulfur domain-containing protein 2 OS=Homo sapiens OX=9606 GN=CISD2 PE=1 SV=1			47	6	6	-0.534113	0.0373623
Q93070	ART4	Ecto-ADP-ribosyltransferase 4 OS=Homo sapiens OX=9606 GN=ART4 PE=2 SV=3			19	5	5	-0.539953	0.0392871
O43488	AKR7A2	Aflatoxin B1 aldehyde reductase member 2 OS=Homo sapiens OX=9606 GN=AKR7A2 PE=1 SV=3			15	4	4	-0.559396	0.0129457
Q969X5	ERGIC1	Endoplasmic reticulum-Golgi intermediate compartment protein 1 OS=Homo sapiens OX=9606 GN=ERGIC1 PE=1 SV=1			22	6	6	-0.575161	0.0144782
Q13232	NME3	Nucleoside diphosphate kinase 3 OS=Homo sapiens OX=9606 GN=NME3 PE=1 SV=2			10	1	1	-0.57706	0.0350585
P61077	UBE2D3	Ubiquitin-conjugating enzyme E2 D3 OS=Homo sapiens OX=9606 GN=UBE2D3 PE=1 SV=1			24	2	2	-0.58073	0.0410905
Q9H2U2	PPA2	Inorganic pyrophosphatase 2, mitochondrial OS=Homo sapiens OX=9606 GN=PPA2 PE=1 SV=2			22	5	4	-0.616773	0.0136455
P61619	SEC61A1	Protein transport protein Sec61 subunit alpha isoform 1 OS=Homo sapiens OX=9606 GN=SEC61A1 PE=1 SV=2			13	5	5	-0.660803	0.0445445
Q8TCT9	HM13	Minor histocompatibility antigen H13 OS=Homo sapiens OX=9606 GN=HM13 PE=1 SV=1			21	7	7	-0.682068	0.0470673
P20292	ALOX5AP	Arachidonate 5-lipoxygenase-activating protein OS=Homo sapiens OX=9606 GN=ALOX5AP PE=1 SV=2			17	3	3	-0.696787	0.0284955
O75832	PSMD10	26S proteasome non-ATPase regulatory subunit 10 OS=Homo sapiens OX=9606 GN=PSMD10 PE=1 SV=1			16	2	2	-0.730934	0.0382987
P02649	APOE	Apolipoprotein E OS=Homo sapiens OX=9606 GN=APOE PE=1 SV=1			69	20	20	-0.731	0.00964571
P46977	STT3A	Dolichyl-diphosphooligosaccharide--protein glycosyltransferase subunit STT3A OS=Homo sapiens OX=9606 GN=STT3A PE=1 SV=2			13	8	7	-0.745528	0.0450507
Q8NBJ4	GOLM1	Golgi membrane protein 1 OS=Homo sapiens OX=9606 GN=GOLM1 PE=1 SV=1			9	3	3	-0.811725	0.0111787
Q8WWI5	SLC44A1	Choline transporter-like protein 1 OS=Homo sapiens OX=9606 GN=SLC44A1 PE=1 SV=1			17	8	8	-0.817041	0.0337023
P28288	ABCD3	ATP-binding cassette sub-family D member 3 OS=Homo sapiens OX=9606 GN=ABCD3 PE=1 SV=1			5	2	2	-0.851995	0.0174158
Q92629	SGCD	Delta-sarcoglycan OS=Homo sapiens OX=9606 GN=SGCD PE=1 SV=2			28	6	6	-0.862316	0.0309751
P50454	SERPINH1	Serpin H1 OS=Homo sapiens OX=9606 GN=SERPINH1 PE=1 SV=2			50	19	19	-0.864844	0.0104829
O15126	SCAMP1	Secretory carrier-associated membrane protein 1 OS=Homo sapiens OX=9606 GN=SCAMP1 PE=1 SV=2			12	3	3	-0.870787	0.0290496
O75746	SLC25A12	Electrogenic aspartate/glutamate antiporter SLC25A12, mitochondrial OS=Homo sapiens OX=9606 GN=SLC25A12 PE=1 SV=2			20	10	8	-0.876679	0.0133949
O75781	PALM	Paralemmin-1 OS=Homo sapiens OX=9606 GN=PALM PE=1 SV=2			48	19	18	-0.886233	0.0496402
P01023	A2M	Alpha-2-macroglobulin OS=Homo sapiens OX=9606 GN=A2M PE=1 SV=3			60	69	61	-0.9154	0.0149988
Q99623	PHB2	Prohibitin-2 OS=Homo sapiens OX=9606 GN=PHB2 PE=1 SV=2			57	15	15	-0.9282	0.0474732
P23142	FBLN1	Fibulin-1 OS=Homo sapiens OX=9606 GN=FBLN1 PE=1 SV=4			32	15	15	-0.962043	0.0198759
Q96RL7	VPS13A	Intermembrane lipid transfer protein VPS13A OS=Homo sapiens OX=9606 GN=VPS13A PE=1 SV=2			3	9	9	-0.97779	0.0276304
P12821	ACE	Angiotensin-converting enzyme OS=Homo sapiens OX=9606 GN=ACE PE=1 SV=1			21	21	21	-0.989421	0.0371625
Q9Y305	ACOT9	Acyl-coenzyme A thioesterase 9, mitochondrial OS=Homo sapiens OX=9606 GN=ACOT9 PE=1 SV=2			18	6	6	-1.0102	0.0110474
Q6YHK3	CD109	CD109 antigen OS=Homo sapiens OX=9606 GN=CD109 PE=1 SV=2			15	16	16	-1.02295	0.0423958
P0C0L4	C4A	Complement C4-A OS=Homo sapiens OX=9606 GN=C4A PE=1 SV=2			43	56	4	-1.02505	0.0445533
O95571	ETHE1	Persulfide dioxygenase ETHE1, mitochondrial OS=Homo sapiens OX=9606 GN=ETHE1 PE=1 SV=2			10	2	2	-1.0769	0.00597947
P06727	APOA4	Apolipoprotein A-IV OS=Homo sapiens OX=9606 GN=APOA4 PE=1 SV=4			64	25	25	-1.07934	0.0165484
Q9Y2V2	CARHSP1	Calcium-regulated heat-stable protein 1 OS=Homo sapiens OX=9606 GN=CARHSP1 PE=1 SV=2			16	2	2	-1.10478	0.0366401
O75387	SLC43A1	Large neutral amino acids transporter small subunit 3 OS=Homo sapiens OX=9606 GN=SLC43A1 PE=1 SV=1			8	3	3	-1.11126	0.0126615
P40199	CEACAM6	Carcinoembryonic antigen-related cell adhesion molecule 6 OS=Homo sapiens OX=9606 GN=CEACAM6 PE=1 SV=4			22	5	5	-1.11417	0.020234
P55083	MFAP4	Microfibril-associated glycoprotein 4 OS=Homo sapiens OX=9606 GN=MFAP4 PE=1 SV=2			18	3	3	-1.11761	0.0496678
Q9HA64	FN3KRP	Ketosamine-3-kinase OS=Homo sapiens OX=9606 GN=FN3KRP PE=1 SV=2			22	5	5	-1.12809	0.0177957
O95302	FKBP9	Peptidyl-prolyl cis-trans isomerase FKBP9 OS=Homo sapiens OX=9606 GN=FKBP9 PE=1 SV=2			18	8	8	-1.12829	0.0127315
Q9H0U3	MAGT1	Magnesium transporter protein 1 OS=Homo sapiens OX=9606 GN=MAGT1 PE=1 SV=1			12	4	4	-1.12838	0.0463149
P07358	C8B	Complement component C8 beta chain OS=Homo sapiens OX=9606 GN=C8B PE=1 SV=4			25	11	11	-1.14576	0.0166541
Q00325	SLC25A3	Solute carrier family 25 member 3 OS=Homo sapiens OX=9606 GN=SLC25A3 PE=1 SV=2			24	7	7	-1.15339	0.0171749
P49908	SELENOP	Selenoprotein P OS=Homo sapiens OX=9606 GN=SELENOP PE=1 SV=3			10	5	5	-1.16199	0.00154486
Q6NUK1	SLC25A24	Mitochondrial adenyl nucleotide antiporter SLC25A24 OS=Homo sapiens OX=9606 GN=SLC25A24 PE=1 SV=2			26	11	11	-1.16566	0.043556
P00846	MT-ATP6	ATP synthase subunit a OS=Homo sapiens OX=9606 GN=MT-ATP6 PE=1 SV=1			4	1	1	-1.18641	0.0293125
Q96AY3	FKBP10	Peptidyl-prolyl cis-trans isomerase FKBP10 OS=Homo sapiens OX=9606 GN=FKBP10 PE=1 SV=1			12	5	5	-1.19394	0.0350399
P27169	PON1	Serum paraoxonase/arylesterase 1 OS=Homo sapiens OX=9606 GN=PON1 PE=1 SV=3			40	10	10	-1.19778	0.0245407
Q03591	CFHR1	Complement factor H-related protein 1 OS=Homo sapiens OX=9606 GN=CFHR1 PE=1 SV=2			25	8	1	-1.19799	0.0395994
P08311	CTSG	Cathepsin G OS=Homo sapiens OX=9606 GN=CTSG PE=1 SV=2			39	8	8	-1.2052	0.0490245
P08294	SOD3	Extracellular superoxide dismutase [Cu-Zn] OS=Homo sapiens OX=9606 GN=SOD3 PE=1 SV=2			29	5	5	-1.20966	0.00958454
P07225	PROS1	Vitamin K-dependent protein S OS=Homo sapiens OX=9606 GN=PROS1 PE=1 SV=1			36	18	18	-1.22058	0.0120865
Q7Z7H5	TMED4	Transmembrane emp24 domain-containing protein 4 OS=Homo sapiens OX=9606 GN=TMED4 PE=1 SV=1			18	4	3	-1.23606	0.0475764
P00747	PLG	Plasminogen OS=Homo sapiens OX=9606 GN=PLG PE=1 SV=2			49	34	34	-1.27061	0.0471741
Q06828	FMOD	Fibromodulin OS=Homo sapiens OX=9606 GN=FMOD PE=1 SV=2			11	3	3	-1.28372	0.0495265
P61626	LYZ	Lysozyme C OS=Homo sapiens OX=9606 GN=LYZ PE=1 SV=1			38	7	7	-1.29407	0.018464
P29373	CRABP2	Cellular retinoic acid-binding protein 2 OS=Homo sapiens OX=9606 GN=CRABP2 PE=1 SV=2			23	3	3	-1.32338	0.0445633
P22792	CPN2	Carboxypeptidase N subunit 2 OS=Homo sapiens OX=9606 GN=CPN2 PE=1 SV=3			18	8	8	-1.3597	0.0431069
P02743	APCS	Serum amyloid P-component OS=Homo sapiens OX=9606 GN=APCS PE=1 SV=2			27	6	6	-1.36937	0.0129157
Q53TN4	CYBRD1	Plasma membrane ascorbate-dependent reductase CYBRD1 OS=Homo sapiens OX=9606 GN=CYBRD1 PE=1 SV=1			19	5	5	-1.37142	0.014707
P36955	SERPINF1	Pigment epithelium-derived factor OS=Homo sapiens OX=9606 GN=SERPINF1 PE=1 SV=4			31	10	10	-1.40149	0.00767146
P22105	TNXB	Tenascin-X OS=Homo sapiens OX=9606 GN=TNXB PE=1 SV=5			35	98	98	-1.40877	0.0286871
Q14956	GPNMB	Transmembrane glycoprotein NMB OS=Homo sapiens OX=9606 GN=GPNMB PE=1 SV=2			7	3	3	-1.4143	0.00618964
P15088	CPA3	Mast cell carboxypeptidase A OS=Homo sapiens OX=9606 GN=CPA3 PE=1 SV=2			21	11	11	-1.60782	0.0125439
Q7Z5L7	PODN	Podocan OS=Homo sapiens OX=9606 GN=PODN PE=1 SV=2			6	3	3	-1.61249	0.0111834
P23946	CMA1	Chymase OS=Homo sapiens OX=9606 GN=CMA1 PE=1 SV=1			49	8	8	-1.69051	0.00898286
P51884	LUM	Lumican OS=Homo sapiens OX=9606 GN=LUM PE=1 SV=2			38	12	12	-1.70676	4.70281e-05
P51888	PRELP	Prolargin OS=Homo sapiens OX=9606 GN=PRELP PE=1 SV=1			33	10	10	-1.73035	0.0128991
Q6UWY5	OLFML1	Olfactomedin-like protein 1 OS=Homo sapiens OX=9606 GN=OLFML1 PE=1 SV=2			15	5	5	-1.80478	0.000726891
P04003	C4BPA	C4b-binding protein alpha chain OS=Homo sapiens OX=9606 GN=C4BPA PE=1 SV=2			46	24	24	-1.93717	0.000203544
P02751	FN1	Fibronectin OS=Homo sapiens OX=9606 GN=FN1 PE=1 SV=5			51	82	82	-2.02622	0.0419467
Q15113	PCOLCE	Procollagen C-endopeptidase enhancer 1 OS=Homo sapiens OX=9606 GN=PCOLCE PE=1 SV=2			23	7	7	-2.171	0.00801616
P08729	KRT7	Keratin, type II cytoskeletal 7 OS=Homo sapiens OX=9606 GN=KRT7 PE=1 SV=5			15	7	3	-2.24669	0.00925308
P07585	DCN	Decorin OS=Homo sapiens OX=9606 GN=DCN PE=1 SV=1			45	15	14	-2.3122	2.01865e-05
Q05707	COL14A1	Collagen alpha-1(XIV) chain OS=Homo sapiens OX=9606 GN=COL14A1 PE=1 SV=3			32	42	42	-2.37328	0.0107048
P12110	COL6A2	Collagen alpha-2(VI) chain OS=Homo sapiens OX=9606 GN=COL6A2 PE=1 SV=4			24	21	21	-2.56359	0.022323
P08123	COL1A2	Collagen alpha-2(I) chain OS=Homo sapiens OX=9606 GN=COL1A2 PE=1 SV=7			16	19	19	-2.56716	0.0133654
P12109	COL6A1	Collagen alpha-1(VI) chain OS=Homo sapiens OX=9606 GN=COL6A1 PE=1 SV=3			38	31	31	-2.62464	0.0253628
P20774	OGN	Mimecan OS=Homo sapiens OX=9606 GN=OGN PE=1 SV=1			33	9	9	-2.80733	0.000454288
P02461	COL3A1	Collagen alpha-1(III) chain OS=Homo sapiens OX=9606 GN=COL3A1 PE=1 SV=4			16	17	17	-2.86892	0.0301875
P12111	COL6A3	Collagen alpha-3(VI) chain OS=Homo sapiens OX=9606 GN=COL6A3 PE=1 SV=5			40	97	97	-2.89321	0.0153506
P02452	COL1A1	Collagen alpha-1(I) chain OS=Homo sapiens OX=9606 GN=COL1A1 PE=1 SV=6			29	35	35	-3.34006	0.0113146
